# Supplementary material for: Association Mapping and Haplotype Analysis of a 3.1-Mb Genomic Region Involved in Fusarium Head Blight Resistance on Wheat Chromosome 3BS
Source: PLoS One. 2012 Oct 5;7(10):e46444. doi: 10.1371/journal.pone.0046444 (PMC3465345; doi:10.1371/journal.pone.0046444)
Supplement: Table S6 — FHB resistance evaluation data in three environments and theirs mean value. (XLS) [file pone.0046444.s009.xls]

## Sheet: Table S6
Table S6 FHB resistance evaluation data in three environments and theirs mean value.
Phenotypic traits of whole wheat accessions in Jiangsu Academy of Agricultural Sciences (JAAS) in 2009												Phenotypic traits of whole wheat accessions in Nanjing Agricultural University (NAU) in 2009												Phenotypic traits of whole wheat accessions in Nanjing Agricultural University (NAU) in 2010														Average phenotypic traits of whole wheat accessions in three environments
NDS: Number of diseased spikelets; PDS: Percentage of diseased spikelets; LDR: Length of diseased richides; DS: Disease severity; DI: Disease index. CK1: Sumai 3; CK2: Ningmai 11												NDS: Number of diseased spikelets; PDS: Percentage of diseased spikelets; LDR: Length of diseased richides; DS: Disease severity; DI: Disease index. CK3: Wangshuibai; CK4: Mianyang 11												NDS: Number of diseased spikelets; PDS: Percentage of diseased spikelets; LDR: Length of diseased richides; DS: Disease severity; DI: Disease index. CK1: Sumai 3; CK2: Ningmai 11; CK3: Wangshuibai; CK4: Mianyang 11														NDS: Number of diseased spikelets; PDS: Percentage of diseased spikelets; LDR: Length of diseased richides; DS: Disease severity; DI: Disease index. CK1: Sumai 3; CK2: Ningmai 11; CK3: Wangshuibai; CK4: Mianyang 11
Code	NDS	PDS (%)	LDR (cM)	DS	DI (%)							Code	NDS	PDS (%)	LDR (cM)	DS	DI (%)							Code	NDS	PDS (%)	LDR (cM)	DS	DI (%)									Code	NDS	PDS (%)	LDR (cM)	DS	DI (%)
2	5.8	23.5772	4.92	0.430321	10.1458							2	6.9	27.1654	5.115	0.365357	9.92506							2	5.15	22.5216	3.47625	0.313175	7.06356									2	5.95	24.4214	4.50375	0.369618	9.0448
3	7.25	31.694	5.2125	0.438025	13.8828							3	3.02778	13.2378	2.81056	0.21373	2.82932							3	4.81429	20.1601	3.87429	0.320374	6.44882									3	5.03069	21.6973	3.96578	0.324043	7.7203
4	3.3	15.1376	2.98	0.247645	3.74876							4	4.2	17.8723	3.72	0.314366	5.61846							4	4.5	18.5745	3.44	0.317689	5.9075									4	4	17.1948	3.38	0.293233	5.09157
5	2.7	11.4407	3.17	0.216629	2.47838							5	5.13333	18.769	4.42833	0.305402	5.73211							5	4.58333	19.5048	3.35833	0.276499	5.39389									5	4.13889	16.5715	3.65222	0.266177	4.53479
6	6.7	30.3167	4.16	0.503226	15.2562							6	5.05	23.2719	4.5	0.457627	10.6498							6	5.2	23.2719	4.32	0.432172	10.0491									6	5.65	25.6202	4.32667	0.464342	11.985
7	3.75	20.5479	2.7875	0.300809	6.18101							7	4.95	23.185	4.275	0.373907	8.66903							7	4.55556	21.7882	3.62778	0.358001	7.98957									7	4.41852	21.8404	3.56343	0.344239	7.6132
12	3.7	18.2266	3.19	0.250524	4.56619							12	3.45	15.7056	3.85	0.278986	4.38164							12	4.9	21.3259	3.565	0.276436	5.91846									12	4.01667	18.4194	3.535	0.268648	4.95543
13	2	8.867	2.68889	0.173104	1.53492							13	3.05	12.0972	2.8825	0.186973	2.26184							13	3.83333	15.5952	3.17639	0.207108	3.22346									13	2.96111	12.1865	2.91593	0.189062	2.34007
16	4.4	18.7234	4.05	0.382075	7.15375							16	6.6	24.6729	4.3	0.380531	9.3888							16	4.61111	18.7307	3.54333	0.334873	6.30418									16	5.2037	20.709	3.96444	0.365827	7.61558
19	6.7	31.7536	4.85	0.427941	13.5887							19	5.7	24.5161	4.605	0.39136	9.59463							19	4.15	19.1923	3.425	0.338439	6.5164									19	5.51667	25.154	4.29333	0.385913	9.89989
20	3.28571	15.4362	3.28571	0.25804	3.98317							20	3	12.766	3.8625	0.299806	3.82731							20	4.53889	20.0948	3.51167	0.309883	6.19952									20	3.6082	16.099	3.55329	0.289243	4.67
21	7.09091	35.7798	5.48182	0.550015	19.6794							21	5.73333	27.0866	4.39167	0.422953	11.4564							21	6.55	31.7522	3.86	0.425144	13.5132									21	6.45808	31.5395	4.57783	0.466037	14.883
22	5.6	30.6011	5.04	0.456798	13.9785							22	4.22727	21.729	3.71364	0.342271	7.43719							22	4.85	25.0601	3.805	0.368752	9.23809									22	4.89242	25.7967	4.18621	0.389273	10.2179
23	5.3	24.537	4.31	0.393009	9.64328							23	4.8	20.8696	4.23	0.397806	8.30203							23	5.85	25.7139	3.79	0.380821	9.79269									23	5.31667	23.7068	4.11	0.390545	9.246
24	5.1	24.1706	3.97	0.384194	9.28619							24	3.6	15.7549	4.19625	0.327832	5.16497							24	4.75	22.3358	3.775	0.390252	8.73622									24	4.48333	20.7538	3.98042	0.367426	7.72913
25	4.36364	22.8571	4.22727	0.457827	10.4646							25	4.85	22.2849	4.23727	0.420921	9.38018							25	4.55	21.957	3.77	0.402815	8.87469									25	4.58788	22.3663	4.07818	0.427188	9.57316
26	5.91667	32.1267	4.88333	0.55916	17.964							26	5.66667	28.3333	5.22778	0.540805	15.3228							26	5.50556	29.5931	3.64278	0.426642	12.629									26	5.6963	30.0177	4.58463	0.508869	15.3053
27	4	22.2222	3.81	0.411151	9.13669							27	6.03333	29.9421	4.57722	0.471069	14.1048							27	4.40714	25.2388	3.47286	0.417653	10.4874									27	4.81349	25.801	3.95336	0.433291	11.243
28	4.22222	20.6522	4.07778	0.371834	7.67918							28	3.35	16.3814	4.21	0.350347	5.73918							28	4.32778	20.9499	3.67333	0.364311	7.65279									28	3.96667	19.3278	3.98704	0.362164	7.02371
35	2	9.7561	1.63	0.166894	1.62824							35	3.05	14.3192	2.35	0.227053	3.25123							35	3.85714	17.8166	2.71722	0.2884	5.16763									35	2.96905	13.964	2.23241	0.227449	3.34903
41	4.66667	19.9052	3.73333	0.329412	6.55701							41	6.66667	25.9123	4.67222	0.374277	9.69838							41	5.05	20.6211	3.765	0.318527	6.54927									41	5.46111	22.1462	4.05685	0.340739	7.60156
43	4.8	24.6154	4.44	0.421519	10.3759							43	4.6	21.2963	4.87	0.35036	7.46136							43	4.45	21.8269	4.33	0.35785	7.79808									43	4.61667	22.5795	4.54667	0.376576	8.5451
44	3.2	14.6119	3.79	0.273976	4.0033							44	2.4	10	1.87	0.137838	1.37838							44	4.11111	17.9468	3.68056	0.285195	5.108									44	3.23704	14.1862	3.11352	0.232336	3.49656
47	5	24.7934	3.41667	0.329582	8.17145							47	3.06667	14.143	3.00667	0.232774	3.29212							47	4.41667	20.314	3.36	0.301152	6.30213									47	4.16111	19.7501	3.26111	0.287836	5.9219
55	4.33333	23.2143	3.5	0.272727	6.33117							55	4.1875	19.7407	3.96	0.276923	5.46666							55	4.85	24.5657	3.31875	0.320087	7.93318									55	4.45694	22.5069	3.59292	0.289912	6.577
58	3.42857	19.2	3.1	0.257618	4.94626							58	5.6	31.5049	3.70625	0.343171	10.8116							58	4.4	25.6647	3.36	0.355929	9.21589									58	4.47619	25.4565	3.38875	0.318906	8.32458
60	3.4	19.5402	2.78	0.264762	5.17351							60	4.75	25.8856	4.20222	0.375198	9.71222							60	4.55	25.0698	3.915	0.416789	10.447									60	4.23333	23.4985	3.63241	0.35225	8.44423
61	3.8	18.4466	2.85	0.218112	4.02343							61	2.6	11.6592	2.33375	0.178149	2.07707							61	4.2	19.6468	3.1325	0.290555	5.72399									61	3.53333	16.5842	2.77208	0.228939	3.9415
62	3.75	17.6471	1.375	0.139831	2.4676							62	1.57143	7.09677	0.714286	0.0720288	0.511172							62	4.0375	18.8543	3.73125	0.39576	7.41282									62	3.11964	14.5327	1.94018	0.20254	3.46386
65	5.28571	23.2704	4.97143	0.387384	9.0146							65	7.03889	28.6328	5.18111	0.38237	10.9483							65	5	21.5173	3.835	0.305749	6.54717									65	5.77487	24.4735	4.66251	0.358501	8.83669
71	4.88889	22	3.88889	0.351406	7.73092							71	6.225	26.631	4.98875	0.398569	10.6143							71	4.375	20	3.82917	0.314462	6.28925									71	5.16296	22.877	4.2356	0.354812	8.21149
84	4.33333	19.898	2.9	0.293919	5.84839							84	5.3125	24.0339	3.06458	0.324867	7.80784							84	4.95556	22.2287	3.59889	0.376836	8.38143									84	4.86713	22.0535	3.18782	0.331874	7.34589
87	5.9	30.4124	4.44	0.477419	14.5195							87	4.8	22.5882	4.245	0.409486	9.24956							87	5.27778	24.3985	4.13056	0.376482	9.18092									87	5.32593	25.7997	4.27185	0.421129	10.9833
91	2.22222	11.1111	1.81111	0.195444	2.1716							91	2.85	12.8668	2.23	0.242831	3.12446							91	4.25	20.389	3.305	0.415875	8.43486									91	3.10741	14.789	2.4487	0.284717	4.57698
92	6.09091	26.1719	5.34545	0.464822	12.1653							92	6.41818	28.0103	6.41409	0.439823	12.3196							92	6.55	29.4886	5.57	0.442006	13.1043									92	6.35303	27.8903	5.77652	0.448884	12.5297
93	5	29.5699	4.39091	0.35602	10.5275							93	4.05	21.6578	3.855	0.307989	6.67036							93	4.65	27.9327	3.565	0.350692	9.82697									93	4.56667	26.3868	3.93697	0.338234	9.00826
95	3.9	24.6835	5.36	0.420942	10.3904							95	2	12.8114	2.53333	0.199475	2.55555							95	5.05	31.962	4.675	0.450079	14.3675									95	3.65	23.1523	4.18944	0.356832	9.10446
96	5.33333	27.2727	3.71111	0.312734	8.52911							96	5	23.5849	4.65	0.354962	8.37174							96	5.95	28.9358	4.57	0.424068	12.4379									96	5.42778	26.5978	4.31037	0.363921	9.7796
97	4.5	22.7273	3.57	0.292623	6.65052							97	5.95	28.3333	6.305	0.478255	13.5506							97	4.75	25.0112	3.755	0.374002	9.40176									97	5.06667	25.3573	4.54333	0.381627	9.86762
98	4.5	23.0769	3.88	0.318904	7.35933							98	5.55	26.4286	6	0.440098	11.6312							98	5.03333	25.4621	4.22167	0.400787	10.2713									98	5.02778	24.9892	4.70056	0.386596	9.75394
100	4.83333	20.4225	2.7	0.212042	4.33043							100	3.28571	12.2377	2.6373	0.201065	2.46056							100	5.19286	22.6015	3.02	0.249827	5.66596									100	4.4373	18.4206	2.78577	0.220978	4.15232
101	5.8	29.2929	4.1	0.372727	10.9183							101	4.90556	21.8132	4.81278	0.421557	9.19553							101	5.05	22.7553	4.275	0.354059	8.02748									101	5.25185	24.6205	4.39593	0.382781	9.38043
102	4	18.8679	3.4	0.337748	6.37261							102	4.65	18.5259	3.795	0.336337	6.23094							102	4.84286	19.2209	3.64214	0.311113	5.95411									102	4.49762	18.8716	3.61238	0.3284	6.18589
103	3.7	18.5	2.64	0.245201	4.53622							103	3.85	17.0732	3.88	0.34185	5.83647							103	4.25	19.5053	3.265	0.322375	6.26009									103	3.93333	18.3595	3.26167	0.303142	5.54426
104	4.4	22.1106	2.78	0.311194	6.88067							104	4.3	18.8184	4.22	0.361714	6.80688							104	4.4	19.352	3.4	0.333819	6.46931									104	4.36667	20.0936	3.46667	0.335576	6.71895
108	4.6	22.3301	3.45	0.352041	7.86111							108	2.75	10.8481	3.86	0.334682	3.63067							108	4.85	20.5503	3.975	0.385837	7.9273									108	4.06667	17.9095	3.76167	0.35752	6.47302
110	5.28571	27.6119	4.25714	0.411982	11.3756							110	4.1375	20.8701	4.84875	0.425952	8.88966							110	4.45	22.2998	3.78	0.337698	7.52913									110	4.6244	23.594	4.2953	0.391877	9.2648
111	5.4	28.2723	4.62	0.44	12.4398							111	4.56944	22.0879	5.31111	0.42947	9.48611							111	4.5875	23.2452	4.2125	0.357463	8.29413									111	4.85231	24.5351	4.71454	0.408977	10.0733
112	4.9	30.4348	4.25	0.452128	13.7604							112	2.55	12.8194	2.775	0.272059	3.48764							112	4.75	25.2511	3.56	0.387499	9.85054									112	4.06667	22.8351	3.52833	0.370562	9.03286
113	4.33333	23.9264	3.42222	0.364066	8.71079							113	2.63889	12.0436	2.33222	0.18364	2.21168							113	4.15556	20.0346	3.29667	0.336052	6.72785									113	3.70926	18.6682	3.01704	0.294586	5.88344
114	4.44444	23.1214	3.76667	0.349845	8.08891							114	5.8	27.5534	4.48	0.406042	11.1879							114	5.25	25.4095	3.75	0.357902	9.10058									114	5.16481	25.3614	3.99889	0.371263	9.45912
115	3.54545	18.0556	2.8	0.348548	6.29322							115	4.7875	21.5411	3.9625	0.409914	8.82998							115	4.78889	22.397	3.16333	0.335254	7.51729									115	4.37395	20.6645	3.30861	0.364572	7.54683
116	5.1	27.5676	3.03	0.390129	10.7549							116	2.49495	12.1615	2.17576	0.241751	2.94005							116	4.8125	23.3868	3.0375	0.332735	7.8073									116	4.13582	21.0386	2.74775	0.321538	7.16742
117	2.25	12.5	1.7125	0.203869	2.54836							117	4.7	22.871	4.3	0.441781	10.104							117	3.625	18.5866	3.09028	0.331428	6.2893									117	3.525	17.9859	3.03426	0.325693	6.31389
118	2.42857	10.6918	3.2	0.273504	2.92426							118	2.22222	9.73236	1.90556	0.153674	1.49561							118	3.83571	16.3485	3.45071	0.294175	4.92641									118	2.82884	12.2576	2.85209	0.240451	3.11543
126	3.5	17.2131	2.16667	0.217391	3.74198							126	7.125	31.1475	6	0.509915	15.8826							126	4.42857	17.7239	3.1	0.300555	5.32687									126	5.01786	22.0282	3.75556	0.342621	8.31715
134	2	8.84956	2.44	0.178537	1.57997							134	3.05714	13.0607	4.15286	0.270839	3.53735							134	4.18571	18.1632	3.43143	0.244227	4.47011									134	3.08095	13.3578	3.34143	0.231201	3.19581
135	4.8	20.9607	3.29	0.238983	5.00925							135	5.95	22.3265	4.585	0.301645	6.73466							135	4.5	16.777	3.55	0.281541	4.78437									135	5.08333	20.0214	3.80833	0.274056	5.50943
138	4.75	27.5362	5.1125	0.419057	11.5393							138	6.0625	27.3239	5.2825	0.377771	10.3222							138	4.55	19.8897	3.82	0.311031	6.23553									138	5.12083	24.9166	4.73833	0.369286	9.36566
145	6.7	36.8132	4.93	0.417797	15.3804							145	4.95	24.75	3.945	0.371003	9.18233							145	6	31.5021	4.155	0.460409	14.4589									145	5.88333	31.0218	4.34333	0.416403	13.0072
146	4.5	20.8333	3.91	0.378387	7.88306							146	5.35	24.4292	4.865	0.418795	10.2308							146	4.01389	19.4922	3.34583	0.338205	6.58336									146	4.6213	21.5849	4.04028	0.378462	8.23242
147	7.27273	45.7143	4.50909	0.499161	22.8188							147	4.27273	22.0542	3.7101	0.34946	7.70707							147	6.55	35.5851	4.085	0.449051	16.0332									147	6.03182	34.4512	4.1014	0.432557	15.5197
148	2.66667	13.7143	2.57778	0.308101	4.22538							148	4.1	19.2037	3.24	0.367486	7.0571							148	4.07778	20.3624	2.82611	0.360409	7.40388									148	3.61481	17.7601	2.8813	0.345332	6.22879
151	2.88889	15.7576	2.33333	0.190736	3.00553							151	3.52083	16.3601	3.84583	0.268939	4.39988							151	3.95714	19.1323	3.19786	0.258114	4.89113									151	3.45562	17.0833	3.12567	0.239263	4.09885
152	6.44444	34.5238	4.52222	0.461451	15.9311							152	5.59545	27.8633	4.72227	0.413027	11.5083							152	5.35	26.5211	4.17	0.412164	10.9617									152	5.79663	29.6361	4.4715	0.428881	12.8003
154	4.55556	21.8085	3.93333	0.384365	8.38242							154	5.1	23.3826	4.09667	0.366866	8.57827							154	4.1	18.4399	3.67	0.35136	6.49529									154	4.58519	21.2103	3.9	0.36753	7.81866
155	3.9	22.5434	3.58	0.359197	8.09751							155	3.23889	16.4364	2.95056	0.272359	4.47661							155	4.3	22.7993	3.515	0.347678	7.91448									155	3.81296	20.593	3.34852	0.326411	6.82953
156	2.16667	10.6557	2.4	0.236066	2.51545							156	1.55556	7.25389	1.69444	0.159602	1.15774							156	3.65	17.6946	3.285	0.308875	5.48565									156	2.45741	11.8681	2.45981	0.234848	3.05295
157	4.7	23.1527	3.95	0.396321	9.17591							157	5	22.7273	4.69	0.435604	9.90008							157	4.71667	21.538	4.01667	0.35413	7.69539									157	4.80556	22.4727	4.21889	0.395352	8.92379
158	4.1	21.466	4.1	0.405941	8.71391							158	5.57273	26.6638	4.67636	0.387009	10.3191							158	5.5	26.7883	3.93	0.3658	9.82575									158	5.05758	24.9727	4.23545	0.38625	9.6196
159	5.8	28.5714	3.79	0.358675	10.2479							159	5.2	23.0088	4.155	0.429088	9.87282							159	4.6	21.2527	3.845	0.408694	8.69985									159	5.2	24.2776	3.93	0.398819	9.60684
160	1.88889	8.58586	1.3	0.146067	1.25411							160	4.03889	16.3628	3.325	0.335294	5.48636							160	3.69286	14.9709	3.80143	0.368944	5.58844									160	3.20688	13.3065	2.80881	0.283435	4.10964
161	3.33333	14.0845	2.25	0.183424	2.58344							161	2.7	10.3448	2.74	0.194556	2.01265							161	4.82857	20.8463	2.89714	0.227454	4.73247									161	3.62063	15.0919	2.62905	0.201811	3.10952
162	3.33333	18.5185	3.45556	0.358708	6.64274							162	4.30682	22.2766	4.70682	0.411076	9.15739							162	4.45	24.2021	3.835	0.381044	9.20833									162	4.03005	21.6658	3.99912	0.383609	8.33615
171	3.66667	16.2562	3.35556	0.264912	4.30646							171	2.20635	9.72708	1.34683	0.107603	1.04666							171	3.93333	17.7046	2.86167	0.246045	4.37731									171	3.26878	14.5626	2.52135	0.206187	3.24348
173	3.4	16.7488	2.58	0.240373	4.02595							173	3.65	15.7328	3.245	0.293665	4.62016							173	3.85	17.7764	4.165	0.401024	7.13104									173	3.63333	16.7526	3.33	0.311687	5.25905
174	5.4	24.7706	3.86	0.303937	7.52871							174	5.5625	27.8647	4.20875	0.349274	9.73243							174	5.2	23.8158	4.11667	0.363016	8.64416									174	5.3875	25.4837	4.06181	0.338742	8.6351
175	4.2	20.5882	3.9	0.333333	6.86275							175	4.23889	20.116	3.27556	0.355395	7.14912							175	4.2	20.0893	3.465	0.335141	6.73074									175	4.21296	20.2645	3.54685	0.34129	6.9142
176	3.5	18.0412	3.67	0.36457	6.57729							176	3.93333	18.5973	4.21056	0.406163	7.55354							176	4.25	20.5764	3.75	0.373292	7.68354									176	3.89444	19.0716	3.87685	0.381341	7.27146
177	5.1	26.1538	4.13	0.392089	10.2546							177	7.75	34.9099	5.48	0.469044	16.3743							177	5.45	26.6911	4.275	0.397396	10.6595									177	6.1	29.2516	4.62833	0.41951	12.4295
178	2.66667	12.5654	1.95556	0.18107	2.27522							178	3.7	16.087	3.355	0.301347	4.84776							178	3.8875	17.4342	3.53	0.330073	5.74765									178	3.41806	15.3622	2.94685	0.27083	4.29021
179	5.5	29.2553	4.37	0.386726	11.3138							179	3.7	17.7033	4.02	0.334535	5.9224							179	3.95	19.6524	4.105	0.356328	7.00519									179	4.38333	22.2037	4.165	0.359196	8.08046
181	5.22222	28.4848	3.92222	0.423261	12.0565							181	3.9	19.403	4.21	0.471269	9.14402							181	4.05	21.4961	3.445	0.375682	8.2429									181	4.39074	23.128	3.85907	0.423404	9.81449
182	5.1	26.8421	4.63	0.453922	12.1842							182	3.1	14.9758	2.89	0.285197	4.27107							182	4.1	21.3565	3.785	0.385046	8.21813									182	4.1	21.0581	3.76833	0.374722	8.22447
183	3.6	18.75	2.38	0.283333	5.3125							183	1.95	8.90411	2.3	0.242105	2.15573							183	3.85	17.8106	2.675	0.301015	5.40669									183	3.13333	15.1549	2.45167	0.275485	4.29164
184	3.2	15.3846	2.44	0.338889	5.21368							184	5.1	22.5664	3.475	0.40251	9.08318							184	4.05	18.0306	2.935	0.306805	5.52817									184	4.11667	18.6605	2.95	0.349401	6.60834
185	5.36364	25.8772	5.33636	0.39142	10.1289							185	5	23.2423	5.48	0.37027	8.60593							185	4.25	19.018	3.99	0.303951	5.76858									185	4.87121	22.7125	4.93545	0.355214	8.16779
186	4.6	20.1754	3.65	0.381533	7.6976							186	5.95	23.8956	4.535	0.440291	10.521							186	4.70556	18.7667	3.73611	0.343288	6.4513									186	5.08519	20.9459	3.9737	0.388371	8.2233
187	5.9	29.9492	4.47	0.502247	15.0419							187	6.7	32.2115	4.715	0.562425	18.1166							187	5.00556	25.1231	3.41944	0.372419	9.36364									187	5.86852	29.0946	4.20148	0.479031	14.1741
188	3.33333	16.7598	3.24444	0.323367	5.41955							188	3	14.8863	3.59444	0.298294	4.44049							188	3.95	19.1341	3.3	0.314885	6.08875									188	3.42778	16.9267	3.37963	0.312182	5.31626
189	2.4	11.1111	1.74	0.18913	2.10145							189	4.3	18.6551	4.28	0.435254	8.11971							189	3.45	15.1255	3.21389	0.299365	4.51036									189	3.38333	14.9639	3.07796	0.307917	4.91051
190	3	15.4639	3.73	0.366885	5.67348							190	1	4.8	0.738889	0.0668678	0.320965							190	3.3	16.6307	2.785	0.301523	4.98612									190	2.43333	12.2982	2.41796	0.245092	3.66019
191	1.9	9.5	2.68	0.293431	2.78759							191	1.35	6.61765	1.04	0.108146	0.715669							191	3.04444	15.303	2.45056	0.285209	4.95744									191	2.09815	10.4736	2.05685	0.228928	2.82023
192	8.63636	45.6731	6.40909	0.538579	24.5986							192	4.26429	19.5802	4.99357	0.411558	8.05839							192	5.39444	25.3141	4.10444	0.360361	9.2571									192	6.09836	30.1891	5.16904	0.436833	13.9713
193	6.7	35.2632	5.57	0.41464	14.6215							193	4.61667	22.0016	4.76111	0.390255	8.58623							193	5.46667	25.3387	3.63667	0.337584	8.69186									193	5.59444	27.5345	4.65593	0.380826	10.6332
194	5.6	31.6384	4.98	0.454103	14.3671							194	3.37222	15.5641	4.72333	0.397475	6.18635							194	5.04286	24.0385	3.79286	0.379337	9.16195									194	4.67169	23.747	4.49873	0.410305	9.90514
195	4.5	23.9362	4.65	0.435938	10.4347							195	4.33333	20.011	3.96071	0.343415	6.87207							195	4.7	22.9504	3.29	0.309587	7.22122									195	4.51111	22.2992	3.9669	0.36298	8.17599
196	4.7	27.0115	3.45	0.485915	13.1253							196	4.15714	22.0873	3.16714	0.334557	7.38946							196	5.1	25.9918	3.64	0.386118	10.3176									196	4.65238	25.0302	3.41905	0.402197	10.2775
197	2.3	11.8557	1.49	0.153608	1.82113							197	3.1	15.8163	2.59	0.275532	4.3579							197	3.59286	18.0778	2.89286	0.340144	6.1617									197	2.99762	15.2499	2.32429	0.256428	4.11358
198	1.36364	6.75676	0.8	0.0848057	0.573011							198	2.72222	12.5673	2.52333	0.2862	3.59677							198	3.6	16.9702	2.625	0.300621	5.14453									198	2.56195	12.0981	1.98278	0.223876	3.10477
199	1.1	5.82011	0.93	0.0902913	0.525505							199	2.8	13.5922	3.63	0.35129	4.77482							199	3.13889	16.0697	2.80389	0.307595	5.00769									199	2.3463	11.8274	2.45463	0.249726	3.43601
200	1.33333	7.69231	2.73333	0.312977	2.40752							200	3.99091	20.6685	3.44409	0.367043	7.58626							200	4.03889	22.3794	3.35389	0.427005	9.78817									200	3.12104	16.9134	3.1771	0.369009	6.59398
201	1.6	8	1.11	0.112881	0.903051							201	3.03889	14.372	3.49444	0.390441	5.61143							201	3.7	18.6425	2.55	0.294179	5.4861									201	2.77963	13.6715	2.38481	0.265834	4.0002
202	3.5	19.6262	3.63333	0.360927	7.08362							202	5.5	27.7078	4.54	0.431013	11.9424							202	4.9	26.2513	3.49	0.366743	9.58378									202	4.63333	24.5284	3.88778	0.386228	9.5366
203	3.6	20.6897	3.48	0.483333	10							203	6.8	35.1421	4.95875	0.531295	18.6708							203	5.2	28.9453	3.185	0.381001	11.0497									203	5.2	28.259	3.87458	0.46521	13.2402
204	4.5	21.6346	3.24	0.408403	8.83565							204	6.68571	28.4932	4.74929	0.410601	11.6993							204	4.62222	20.2418	3.62944	0.340155	6.86701									204	5.26931	23.4565	3.87291	0.386387	9.13399
205	2.66667	16.4948	3.05	0.340149	5.6107							205	4.26111	24.188	4.32611	0.408124	9.87168							205	4.35	25.1729	3.11125	0.371307	9.47775									205	3.75926	21.9519	3.49579	0.373193	8.32004
206	2.28571	11.8519	2.98571	0.319898	3.79138							206	2.95	14.75	3.12	0.293417	4.3279							206	3.95	21.2447	2.955	0.34496	7.32136									206	3.0619	15.9488	3.02024	0.319425	5.14688
207	1.5	9.18367	2.86667	0.313869	2.88247							207	5.8	28.2874	4.72	0.389546	11.0192							207	5.24286	27.6638	3.78071	0.425328	11.7909									207	4.18095	21.7116	3.78913	0.376248	8.56422
208	3.1	16.0622	3.76	0.388966	6.24763							208	6.05	28.3372	4.875	0.526079	14.9076							208	5.85	26.6276	3.8	0.406376	10.8451									208	5	23.6757	4.145	0.440474	10.6668
209	8.22222	43.5294	6.32222	0.634337	27.6123							209	5.5	25.7611	4.225	0.384674	9.90963							209	5.6	26.8111	3.87	0.400956	10.7843									209	6.44074	32.0339	4.80574	0.473322	16.1021
210	5.2	29.5455	4.39	0.431803	12.7578							210	4.85	22.5058	4.56	0.430866	9.69699							210	6.1	28.7467	3.58	0.384455	11.1771									210	5.38333	26.9326	4.17667	0.415708	11.2106
211	6.66667	33.3333	5.62222	0.549403	18.3134							211	4.35	20.9639	4.37	0.38	7.96627							211	5.6375	26.8495	3.8525	0.350283	9.42883									211	5.55139	27.0489	4.61491	0.426562	11.9028
212	4.83333	26.3636	4.86667	0.460568	12.1422							212	4.66667	25.0068	4.26818	0.370074	9.25434							212	4.75556	25.3348	3.50111	0.352446	9.18445									212	4.75185	25.5684	4.21199	0.394363	10.1937
213	4.88889	25.8824	4.04444	0.376812	9.75277							213	6.35	33.5979	4.79	0.459105	15.425							213	5.45	29.1893	3.81	0.397966	11.5759									213	5.56296	29.5565	4.21481	0.411294	12.2512
214	1.1	6.54762	1.58	0.171119	1.12042							214	1.15556	5.92424	1.02333	0.0811096	0.480513							214	1.05	7.35646	1.38	0.129696	0.961461									214	1.10185	6.60944	1.32778	0.127308	0.854132
215	2.4	12.8342	3.28	0.404938	5.19707							215	3.85	19.5431	2.94	0.353507	6.90864							215	4.28571	22.6704	3.13071	0.412432	9.46009									215	3.5119	18.3493	3.1169	0.390292	7.1886
216	2.7	13.6364	2.68	0.236471	3.2246							216	4.6	21.0526	4.065	0.368429	7.7564							216	4.29286	20.7049	3.80143	0.362847	7.52768									216	3.86429	18.4646	3.51548	0.322582	6.16956
217	3.27273	16.9811	3.84545	0.362779	6.16039							217	5.775	26.0575	4.50875	0.433534	11.2968							217	5.5625	25.8307	3.63875	0.328989	8.51296									217	4.87008	22.9565	3.99765	0.375101	8.65672
218	2.7	15.4286	2.7	0.246201	3.79852							218	5.525	26.7231	5.2175	0.427664	11.4285							218	5.55	26.6253	3.98	0.33805	9.02069									218	4.59167	22.9256	3.96583	0.337305	8.08257
219	4.5	25	3.75	0.367647	9.19118							219	4.68333	22.5642	3.99333	0.392787	8.86294							219	5.9	27.7871	3.8	0.383121	10.6169									219	5.02778	25.1171	3.84778	0.381185	9.55701
220	6.22222	33.5329	5.6	0.48	16.0958							220	5	24.1546	4.635	0.374293	9.0409							220	6.3	30.0653	4.64	0.417565	12.6405									220	5.84074	29.251	4.95833	0.423953	12.5924
221	5	27.1739	4.09	0.430526	11.6991							221	4.03182	19.018	4.28409	0.413256	7.85931							221	5.7	27.2311	3.745	0.390604	10.7102									221	4.91061	24.4743	4.0397	0.411462	10.0895
222	6.8	36.1702	6.51	0.648837	23.4686							222	5.59091	26.5544	5.54864	0.48815	12.9625							222	6.6	31.642	4.37	0.429689	13.5995									222	6.3303	31.4555	5.47621	0.522225	16.6769
223	4.66667	24	4.01111	0.382011	9.16825							223	5.44091	26.8747	5.76045	0.462069	12.418							223	6.1	29.6109	4.175	0.423284	12.5336									223	5.40253	26.8285	4.64886	0.422454	11.3733
224	4.9	24.6231	4.43	0.521176	12.833							224	4.4	20.5607	4.41	0.469982	9.66319							224	5.55	26.3631	3.69	0.42618	11.2393									224	4.95	23.849	4.17667	0.472446	11.2451
225	4	21.3018	3.38889	0.363095	7.73457							225	5.42778	27.413	4.54167	0.450413	12.3472							225	5.51667	28.558	3.57222	0.409102	11.7065									225	4.98148	25.7576	3.83426	0.407537	10.5961
226	1.75	10.2941	2.4625	0.280894	2.89155							226	3.55556	18.7683	4.36667	0.438861	8.23669							226	4.22222	22.2511	3.42222	0.36899	8.17962									226	3.17593	17.1045	3.41713	0.362915	6.43595
227	1.875	10.7143	2.1125	0.313738	3.36147							227	2.60556	13.8389	3.33944	0.408912	5.65888							227	3.85	19.9476	2.98	0.415478	8.28508									227	2.77685	14.8336	2.81065	0.379376	5.76848
228	6.3	40.6452	3.69	0.41306	16.7889							228	7.28636	39.174	4.985	0.490328	19.2081							228	6.35	38.861	3.95	0.455503	17.6588									228	6.64545	39.5601	4.20833	0.452964	17.8853
229	4.5	28.3019	3.11	0.491053	13.8977							229	4.97222	27.4793	3.52722	0.427542	11.7485							229	5.2	28.8951	2.62056	0.399912	11.5891									229	4.89074	28.2254	3.08593	0.439502	12.4118
230	6.6	39.759	4.35	0.478022	19.0057							230	5.7	31.405	4.375	0.436772	13.7168							230	6.25	34.764	3.985	0.465024	16.1603									230	6.18333	35.3093	4.23667	0.459939	16.2943
231	3.77778	20.4819	3.57778	0.360179	7.37716							231	5.31818	26.7184	4.34045	0.450566	12.0384							231	5.25	28.6885	3.215	0.366587	10.5226									231	4.78199	25.2963	3.71108	0.392444	9.97941
232	6.7	38.5057	3.95	0.508584	19.5834							232	6.28636	34.7226	3.63955	0.435874	15.1347							232	4.45	26.0494	3.23	0.447414	11.7319									232	5.81212	33.0926	3.60652	0.463957	15.4833
234	2.57143	12.766	2.54286	0.245292	3.13138							234	3.6	18.1818	3.21	0.33036	6.00655							234	4	20.5045	3.11	0.314313	6.42763									234	3.39048	17.1507	2.95429	0.296655	5.18852
235	2.5	12.1359	2.77	0.24087	2.92317							235	5.53333	22.4324	4.35167	0.335604	7.52842							235	4.6	20.2246	3.515	0.282216	5.71063									235	4.21111	18.2643	3.54556	0.28623	5.38741
236	3.25	15.4762	2.675	0.190618	2.95003							236	1.1	4.25532	0.555	0.0376271	0.160115							236	3.45	14.8836	1.386	0.0983609	1.45656									236	2.6	11.5384	1.53867	0.108869	1.52224
237	3.875	16.0622	3.375	0.177632	2.85315							237	2.22222	7.53296	2.8	0.149733	1.12793							237	3.65	15.5971	4.93	0.258149	3.85313									237	3.24907	13.0641	3.70167	0.195171	2.6114
238	2.77778	13.2275	3.01111	0.178878	2.36611							238	3	10.5882	3.85	0.186893	1.97887							238	4	17.2263	4.965	0.263277	4.30567									238	3.25926	13.6807	3.94204	0.209683	2.88355
239	3.55556	16.0804	3.48889	0.303382	4.8785							239	1.125	4.21875	1.93333	0.116466	0.49134							239	4.4	18.956	3.81	0.265136	4.72864									239	3.02685	13.0851	3.07741	0.228328	3.36616
240	3.3	16.8367	2.7	0.226891	3.8201							240	1.9	8.48214	1.92	0.135529	1.14958							240	4.4	18.4638	3.85	0.301586	5.47454									240	3.2	14.5942	2.82333	0.221335	3.48141
241	4.16667	19.685	2.85	0.219794	4.32666							241	1.14286	4.20499	1.83571	0.130193	0.547459							241	4	17.1564	3.965	0.29454	4.86096									241	3.10317	13.6821	2.88357	0.214842	3.24502
242	4.6	20.9091	4.01	0.286429	5.98896							242	2.85	12.1083	2.98375	0.209386	2.53532							242	4.55	19.8305	4.715	0.329705	6.23789									242	4	17.616	3.90292	0.275173	4.92072
243	6.2	32.1244	4.8	0.447205	14.3662							243	8.1	33.4711	5.74	0.410489	13.7395							243	5.85	24.6728	3.73	0.293357	7.23787									243	6.71667	30.0894	4.75667	0.383684	11.7812
244	3.83333	20.7207	2.58333	0.274823	5.69452							244	5.79444	24.9402	4.97222	0.427412	10.6597							244	5.25	23.5546	3.605	0.28476	6.68977									244	4.95926	23.0718	3.72019	0.328998	7.68134
245	2.7	13.6364	2.29	0.185175	2.52512							245	2.27222	9.7497	3.24611	0.254265	2.479							245	4.75	20.6022	3.285	0.251621	5.18458									245	3.24074	14.6628	2.94037	0.230354	3.39623
246	3.88889	19.5531	3.74444	0.300357	5.87289							246	3.6	14.7541	3.54	0.222875	3.28832							246	5	21.5146	3.41	0.238277	5.12305									246	4.16296	18.6073	3.56481	0.253836	4.76142
247	6.5	30.5164	4.31	0.503113	15.3532							247	7.8	34.6667	5.255	0.487326	16.894							247	5.5	25.1144	4.255	0.406868	10.2518									247	6.6	30.0992	4.60667	0.465769	14.1663
248	3	15.3061	2.46	0.247651	3.79058							248	5.56667	25	3.43833	0.297262	7.43156							248	5	23.3112	3.09	0.418693	9.74605									248	4.52222	21.2058	2.99611	0.321202	6.98939
249	7.7	41.1765	5.04	0.637975	26.2695							249	6.35	34.2113	4.71056	0.540408	18.4881							249	6.4	34.7985	3.875	0.461943	16.0671									249	6.81667	36.7288	4.54185	0.546775	20.2749
250	6.4	32.8205	3.5	0.517241	16.9761							250	6.41111	31.4099	2.84556	0.408453	12.8295							250	6.05	29.6724	2.68857	0.439172	13.1007									250	6.28704	31.3009	3.01138	0.454955	14.3021
251	3.8	18.3575	2.71	0.277474	5.09373							251	5.39286	22.4285	3.50179	0.293446	6.58155							251	4.725	19.577	3.5575	0.337236	6.63586									251	4.63929	20.121	3.25643	0.302719	6.10371
252	4	19.0476	3.46667	0.354949	6.76093							252	8.29444	36.5305	5.24278	0.509008	18.5943							252	4.63333	20.6454	3.59667	0.347341	7.24841									252	5.64259	25.4078	4.10204	0.403766	10.8679
253	2.71429	13.7681	2.9	0.393665	5.42003							253	7.6	32.4094	3.96	0.496033	16.0761							253	5.5	26.6081	3.15167	0.425392	11.3391									253	5.27143	24.2619	3.33722	0.438364	10.9451
254	7.2	36.3636	3.39	0.470833	17.1212							254	8.52778	38.2316	3.60444	0.543384	20.7744							254	6.45	28.4686	3.29	0.459977	13.0975									254	7.39259	34.3546	3.42815	0.491398	16.9977
255	5.8	29.5918	3.28	0.387402	11.4639							255	5.78333	31.7475	3.2175	0.40814	12.9574							255	5.8	26.4271	2.95	0.301364	8.41908									255	5.79444	29.2555	3.14917	0.365635	10.9468
256	1.88889	10.1796	1.62222	0.17381	1.76932							256	2.27778	12.0801	1.43889	0.167638	2.02509							256	2.91071	14.5159	1.91429	0.242275	4.11008									256	2.35913	12.2585	1.65847	0.194574	2.63483
257	4.55556	25.3086	3.52222	0.395755	10.016							257	2.01587	9.70206	1.46349	0.161415	1.56605							257	5.2625	25.6516	2.5425	0.319554	8.20258									257	3.94464	20.2208	2.5094	0.292241	6.59489
258	6.7	32.5243	4.02	0.441758	14.3679							258	6.1	27.7904	3.73	0.457669	12.7188							258	5.47778	23.4024	3.60444	0.427433	10.0165									258	6.09259	27.9057	3.78481	0.442287	12.3677
259	5	29.4118	4	0.349854	10.2898							259	1.05	5.7377	0.265	0.0253185	0.14527							259	4.52778	23.689	3.07778	0.296425	7.08366									259	3.52593	19.6128	2.44759	0.223866	5.83959
260	1.57143	7.58621	2.64286	0.229814	1.74341							260	1.62778	7.59461	3.07667	0.265994	2.02012							260	3.56667	16.7218	2.57667	0.232755	3.88843									260	2.25529	10.6342	2.7654	0.242854	2.55066
261	6	32.2148	5.25	0.508065	16.3672							261	3.15972	16.6058	3.03958	0.260164	4.32024							261	4.26667	22.5737	3.32833	0.340268	7.6948									261	4.47546	23.7981	3.87264	0.369499	9.46074
262	1.25	6.25	1.45	0.189956	1.18723							262	1.11111	5.23013	1.05111	0.106532	0.557173							262	1.8125	8.7027	2.10625	0.242132	2.32371									262	1.3912	6.72761	1.53579	0.17954	1.35604
263	1	4.54545	0.05	0.0046729	0.0212404							263	6.22222	25.9861	5.56111	0.531316	13.8068							263	4.4	17.7132	3.485	0.314262	5.56539									263	3.87407	16.0816	3.03204	0.283417	6.46449
264	5.625	26.9461	4.15	0.347765	9.37092							264	3.375	12.9808	4.1375	0.300909	3.90603							264	5.11429	22.6164	4.15571	0.3363	7.61003									264	4.70476	20.8477	4.14774	0.328325	6.96233
265	5.75	28.2209	4.4	0.398792	11.2542							265	7.22222	29.8165	3.85556	0.260217	7.75878							265	5.31429	20.0435	3.94071	0.317763	6.51323									265	6.0955	26.027	4.06542	0.325591	8.50875
266	6	29.5567	4.04	0.372923	11.0224							266	5.775	23.9627	4.35375	0.322102	7.71843							266	5.45	22.9054	3.65167	0.310501	7.11574									266	5.74167	25.4749	4.01514	0.335175	8.61884
267	4.8	26.9663	4.45	0.400901	10.8108							267	6.41667	31.0484	5.13333	0.454277	14.1046							267	6.45	32.9129	3.945	0.383584	12.619									267	5.88889	30.3092	4.50944	0.412921	12.5115
268	3.6	23.8411	2.98	0.28381	6.76632							268	3	17.3077	3.56667	0.629412	10.8937							268	4.33333	25.5435	3.48611	0.36289	9.26061									268	3.64444	22.2307	3.34426	0.42537	8.97353
269	4.57143	23.7037	3.62857	0.305778	7.24808							269	4.5	21.9512	4.825	0.485738	10.6625							269	5.65	29.3788	3.945	0.399218	11.7888									269	4.90714	25.0112	4.13286	0.396911	9.89981
270	3.9	20	3.29	0.33686	6.7372							270	1.65	7.78302	2.28	0.211111	1.64308							270	3.075	16.2321	2.92	0.321873	5.17996									270	2.875	14.6717	2.83	0.289948	4.52008
271	4.3	24.0223	3.39	0.372527	8.94898							271	5.5	26.8949	4.24	0.463388	12.4628							271	4.7625	25.9003	3.05	0.348129	9.00722									271	4.85417	25.6058	3.56	0.394682	10.1397
272	1	5.02513	1.08	0.105882	0.532072							272	1.61111	6.7876	2.93333	0.225641	1.53156							272	1.4	6.45641	2.2325	0.202909	1.30632									272	1.33704	6.08971	2.08194	0.178144	1.12332
273	5	23.0263	4.14286	0.365546	8.41718							273	8	34.0426	5.84	0.548357	18.6675							273	5.86111	25.5938	4.29931	0.37505	9.52649									273	6.28704	27.5542	4.76072	0.429651	12.2037
274	8.25	40	5.1375	0.505328	20.2131							274	5.55556	28.0899	4.43333	0.76	21.3483							274	5.61905	25.728	4.4881	0.448849	11.5463									274	6.47487	31.2726	4.68631	0.571392	17.7026
275	5.4	31.7647	4.4	0.406154	12.9014							275	5.00909	26.0643	4.57	0.390598	10.1807							275	5.8125	29.2892	3.73482	0.385235	11.2812									275	5.4072	29.0394	4.23494	0.393996	11.4544
276	6.22222	32.9412	5.05556	0.555556	18.3007							276	5.14646	25.9288	3.88232	0.385024	9.98319							276	5.7	30.6429	3.78	0.458281	14.0388									276	5.68956	29.8376	4.23929	0.466287	14.1076
277	6.3	30.2885	3.91	0.41014	12.4225							277	7.15	30.7527	4.625	0.53263	16.3798							277	5.56429	23.8095	3.76786	0.362195	8.66705									277	6.3381	28.2836	4.10095	0.434988	12.4898
278	8	38.2979	5.27778	0.519126	19.8814							278	6.25556	29.2848	4.79889	0.442294	12.9525							278	6	28.9628	3.75	0.422822	12.35									278	6.75185	32.1818	4.60889	0.461414	15.0613
279	7.33333	36.0656	5.53333	0.58042	20.9332							279	4.27841	19.6554	5.15739	0.461167	9.06445							279	4.8125	23.9768	3.56875	0.379423	9.21128									279	5.47475	26.5659	4.75316	0.47367	13.0696
280	4.71429	22.6027	3.54286	0.462112	10.445							280	5.9	26.6366	3.75	0.425331	11.3294							280	4.28571	19.2115	2.91349	0.338465	6.43981									280	4.96667	22.8169	3.40212	0.408636	9.40472
281	6.5	36.3128	5.47	0.467521	16.977							281	4.96465	27.2677	5.04697	0.421166	11.4842							281	6.1	35.4629	3.83	0.360519	12.7731									281	5.85488	33.0145	4.78232	0.416402	13.7448
282	7.8	42.3913	4.75	0.516304	21.8868							282	4.36667	24.6859	3.41333	0.377164	9.31064							282	4.15	24.2331	3	0.354121	8.58988									282	5.43889	30.4368	3.72111	0.415863	13.2624
283	5.7	28.7879	5.02	0.513993	14.7968							283	5.42657	28.4145	4.59476	0.451203	12.8207							283	4.73016	27.0256	3.56825	0.436445	11.7916									283	5.28558	28.076	4.39434	0.467214	13.1364
284	5.08333	28.3721	3.38333	0.412602	11.7064							284	4.97778	25.2679	3.76889	0.40309	10.1852							284	5.4	27.9585	3.495	0.404108	11.3481									284	5.1537	27.1995	3.54907	0.4066	11.0799
285	5.5	28.6458	4.46	0.471127	13.4958							285	6.325	29.8819	4.8	0.437026	13.0592							285	6.1	31.059	3.765	0.424891	13.3788									285	5.975	29.8622	4.34167	0.444348	13.3113
286	6.3	32.8125	4.33	0.419032	13.7495							286	6.5	30.9524	5.09	0.452444	14.0042							286	5.7	30.1512	3.61	0.401442	12.1496									286	6.16667	31.3054	4.34333	0.424306	13.3011
287	7.33333	43.1373	4.33333	0.460993	19.886							287	5.8	32.7684	4.925	0.463166	15.1772							287	5.5625	30.2341	3.57375	0.409489	12.6251									287	6.23194	35.3799	4.27736	0.444549	15.8961
288	2.7	15.5172	2.87	0.243909	3.7848							288	5.75	26.7442	5.27	0.452361	12.098							288	5.05	26.1824	3.755	0.345671	9.08612									288	4.5	22.8146	3.965	0.347314	8.32298
289	6.7	37.0166	5.27	0.564643	20.9011							289	5.95	31.565	5.485	0.491928	15.5277							289	6.325	36.039	4.365	0.428164	15.4391									289	6.325	34.8735	5.04	0.494912	17.2893
290	4.4	25.4335	3.36	0.509091	12.948							290	3.11818	17.0223	2.63227	0.364749	6.20888							290	5.25	27.7138	3.28	0.472362	13.1056									290	4.25606	23.3899	3.09076	0.448734	10.7541
291	2.77778	13.7363	2.35556	0.265664	3.64923							291	4.22222	18.8119	3.02778	0.299286	5.63013							291	3.3875	15.8095	2.4725	0.285405	4.50899									291	3.4625	16.1192	2.61861	0.283452	4.59612
292	7.5	40.107	2.25	0.346154	13.8832							292	7.1	34.2169	2.85	0.419118	14.3409							292	5.7	28.5759	2.39	0.453465	12.9626									292	6.76667	34.2999	2.49667	0.406245	13.7289
293	6.5	29.0179	4.33	0.417685	12.1203							293	8.05	32.3293	5.485	0.531664	17.1883							293	4.55	18.6752	3.525	0.315524	5.8522									293	6.36667	26.6741	4.44667	0.421624	11.7203
294	4.33333	25	2.56667	0.263699	6.59247							294	5.25	22.5322	4	0.365854	8.24348							294	4.05556	17.975	3.09236	0.343113	6.15232									294	4.5463	21.8357	3.21968	0.324222	6.99609
295	5	24.3902	3.43333	0.405512	9.89053							295	6.21364	28.9373	4.20545	0.480623	13.908							295	5.175	24.3187	2.85	0.35526	8.68184									295	5.46288	25.8821	3.49626	0.413798	10.8268
296	3.66667	17.4603	3.38333	0.388889	6.79012							296	3.2	14.0659	2.25	0.220228	3.09772							296	4.22222	20.1634	2.52292	0.299377	6.12361									296	3.6963	17.2299	2.71875	0.302831	5.33715
297	5.16667	27.6786	3.11667	0.351504	9.72912							297	4.45556	20.8204	3.53333	0.393321	8.18908							297	4.3875	23.4582	2.73125	0.363494	8.55564									297	4.66991	23.9857	3.12708	0.369439	8.82461
298	2.375	12.8378	1.7625	0.225	2.88851							298	2.66667	12.8	2.63889	0.32512	4.16153							298	3.15	14.9637	2.755	0.372092	5.57089									298	2.73056	13.5338	2.38546	0.307404	4.20698
299	5.55556	29.9401	3.18889	0.367949	11.0164							299	4.5	22.5	2.85	0.275362	6.19565							299	5.05357	23.0367	3.32679	0.338734	7.79509									299	5.03638	25.1589	3.12189	0.327348	8.33572
300	5.9	28.0952	3.65	0.37372	10.4998							300	7.72857	31.8329	4.46857	0.420902	13.3985							300	4.73214	21.1172	2.92054	0.299199	6.3177									300	6.12024	27.0151	3.6797	0.364607	10.072
301	1	4.83871	0.444444	0.0371402	0.179711							301	3.24444	13.9114	3.12611	0.256239	3.56463							301	2.15	10.2995	2.025	0.200656	2.08497									301	2.13148	9.68319	1.86519	0.164678	1.9431
302	1.4	6.93069	0.56	0.0565657	0.392039							302	1.41667	6.50925	0.538889	0.0561343	0.365392							302	2.35	10.2869	1.815	0.199405	2.05312									302	1.72222	7.90895	0.971296	0.104035	0.93685
303	2.8	14.433	1.59	0.160606	2.31803							303	3.25	15.5224	2.6875	0.271008	4.2067							303	4.3	21.6659	2.705	0.291353	6.30365									303	3.45	17.2071	2.3275	0.240989	4.27612
304	5.2	25	4.63	0.449515	11.2379							304	2.5	11.9904	3.745	0.342009	4.10083							304	4.50893	23.6538	3.28125	0.373165	8.88551									304	4.06964	20.2148	3.88542	0.38823	8.07474
305	1.33333	6.48649	0.555556	0.0718391	0.465983							305	2.51111	11.7464	1.89778	0.210474	2.47231							305	3.31429	15.6617	1.51357	0.203417	3.15753									305	2.38624	11.2982	1.3223	0.16191	2.03194
306	5.2	27.2251	4.1	0.405941	11.0518							306	5.7	25.3898	5.015	0.4425	11.235							306	6.15	30.597	4.84	0.42326	13.1253									306	5.68333	27.7373	4.65167	0.4239	11.804
307	6.81818	34.2466	5.24545	0.413028	14.1448							307	4.58889	21.7655	4.96056	0.342107	7.44613							307	6.3	32.8943	5.15	0.419447	13.7077									307	5.90236	29.6355	5.11867	0.391527	11.7662
308	4	21.6216	3.1	0.317406	6.86284							308	1.7	8.74036	1.03125	0.112911	0.986879							308	4.2	23.1202	2.79	0.354894	8.22925									308	3.3	17.8274	2.30708	0.261737	5.35965
309	3.3	15.8654	3.09	0.283486	4.49762							309	4.2	18.8764	4.075	0.369335	6.97172							309	4.66111	21.9746	3.83389	0.373998	8.3519									309	4.0537	18.9055	3.6663	0.342273	6.60708
310	6.72727	32.3144	4	0.349854	11.3053							310	6.0625	26.3874	4.70875	0.391852	10.3399							310	7	32.3436	4.335	0.407101	13.3417									310	6.59659	30.3485	4.34792	0.382936	11.6623
311	5.33333	27.5862	4.78333	0.441538	12.1804							311	1.05556	4.66013	0.288095	0.0216071	0.100692							311	4.04762	18.6726	2.74405	0.218546	4.11128									311	3.47884	16.973	2.60516	0.22723	5.46411
312	1.6	7.58294	0.36	0.0290323	0.22015							312	2.825	14.0199	2.77417	0.256077	3.59016							312	3.9	20.0084	3.195	0.344757	6.92654									312	2.775	13.8704	2.10972	0.209955	3.57895
313	9.25	48.6842	4.6125	0.524148	25.5177							313	4.32727	23.1743	4.59045	0.452262	10.4808							313	4.6	27.4138	3.655	0.518116	14.4922									313	6.05909	33.0908	4.28598	0.498175	16.8302
314	7.1	33.1776	5.75	0.616071	20.4398							314	7.95	32.6489	5.61	0.484317	15.8124							314	5.77857	24.4341	4.28714	0.349933	8.55152									314	6.94286	30.0869	5.21571	0.48344	14.9346
315	3.9	17.5676	2.86	0.26729	4.69563							315	4.5	17.9283	3.755	0.320484	5.74572							315	4.3	17.8741	3.175	0.303452	5.47307									315	4.23333	17.79	3.26333	0.297075	5.30481
317	3	13.9535	2.26	0.180319	2.51608							317	5.27778	22.619	5.06111	0.362804	8.20627							317	4.25	20.0277	3.16375	0.267143	5.32386									317	4.17593	18.8668	3.49495	0.270089	5.34874
319	3.5	19.3103	3.6375	0.303969	5.86975							319	3.85	17.8241	4.015	0.289543	5.16084							319	4.22321	19.1467	3.72946	0.322224	6.16399									319	3.85774	18.7604	3.79399	0.305245	5.73153
320	2.63636	11.9835	4	0.282353	3.38357							320	3.13889	14.9629	4.26833	0.314619	4.70762							320	3.95	17.6532	3.9	0.324352	5.68739									320	3.24175	14.8665	4.05611	0.307108	4.59286
321	2.27273	11.6279	1.5	0.11658	1.35559							321	1.3	5.33881	0.96	0.0684899	0.365654							321	3.46429	14.1967	1.62679	0.125509	1.79728									321	2.34567	10.3878	1.36226	0.103526	1.17284
322	3.3	15.2778	2.04	0.2125	3.24653							322	3.875	18.2353	2.225	0.174282	3.17808							322	4.52679	19.4494	2.42143	0.21221	4.11628									322	3.9006	17.6541	2.22881	0.199664	3.51363
323	1.83333	8.94309	1.24167	0.203552	1.82038							323	1.52222	6.85171	0.319444	0.0442648	0.30329							323	2.05	9.70707	1.675	0.255737	2.4829									323	1.80185	8.50062	1.0787	0.167851	1.53552
324	4.27273	21.5596	4.53636	0.32793	7.07005							324	4.86818	23.6215	4.86318	0.382426	9.03348							324	5.7	28.636	4.17	0.339752	9.72521									324	4.94697	24.6057	4.52318	0.350036	8.60958
325	2.5	12.0192	2.81	0.248673	2.98885							325	2.76667	12.1909	2.75556	0.261603	3.18919							325	4.05	19.546	3.2	0.315056	6.16412									325	3.10556	14.5854	2.92185	0.275111	4.11406
326	4.7	28.6585	3.59	0.319585	9.15883							326	4.7	27.6471	4.49	0.405723	11.217							326	5.8125	34.7068	3.53125	0.386078	13.4472									326	5.07083	30.3375	3.87042	0.370462	11.2743
327	3.9	22.5434	4.05	0.27	6.08671							327	4.74545	25.1748	4.63727	0.313682	7.8969							327	5.25	27.279	3.7	0.313771	8.63372									327	4.63182	24.9991	4.12909	0.299151	7.53911
328	2.4	13.1148	1.92	0.233198	3.05834							328	1.0625	5.80205	1.44375	0.135989	0.789015							328	1.45	7.95455	1.45	0.183422	1.46236									328	1.6375	8.95712	1.60458	0.184203	1.76991
329	5.6	32.5581	3.94	0.419149	13.6467							329	7.12273	37.1767	5.235	0.487733	18.1323							329	6.65	39.5582	4.355	0.523359	20.898									329	6.45758	36.431	4.51	0.476747	17.559
330	4.33333	29.5455	3.5	0.286104	8.45306							330	5.94444	33.5634	4.58	0.365426	12.2649							330	5.47857	30.4099	3.75786	0.391043	11.8947									330	5.25212	31.1729	3.94595	0.347524	10.8709
331	5.9	32.9609	5.82	0.452332	14.9093							331	7.7	41.5094	6.97	0.545953	22.6622							331	4.80714	29.6324	3.13214	0.327742	9.71338									331	6.13571	34.7009	5.30738	0.442009	15.7616
332	3	17.6471	3.47778	0.298949	5.27558							332	3.6	20.0557	3.785	0.3028	6.07287							332	3.625	21.0595	2.70625	0.304555	6.98587									332	3.40833	19.5874	3.32301	0.302101	6.11144
333	1.54545	9.60452	0.9	0.0954064	0.916332							333	1.0625	6.15942	0.03125	0.00328371	0.0202258							333	1	6.58151	0.925	0.112972	0.740253									333	1.20265	7.44848	0.61875	0.0705541	0.558937
334	1	4.87805	0.9625	0.101316	0.494223							334	3.80556	18.0074	3.47889	0.310154	5.58505							334	4.5	21.3134	3.26625	0.309338	7.21459									334	3.10185	14.7329	2.56921	0.240269	4.43129
335	3.7	19.3717	2.7	0.289286	5.60396							335	1.32778	7.27771	1.62389	0.160516	1.16819							335	2.7	15.3774	2.13	0.258907	4.16541									335	2.57593	14.009	2.1513	0.236236	3.64586
336	1.9	10.4396	2.24	0.208696	2.17869							336	1.05	5.49738	0.6375	0.0534965	0.294091							336	1.8	8.6279	2.685	0.273922	2.56347									336	1.58333	8.18828	1.85417	0.178705	1.67875
337	1.875	10.274	1.8375	0.191406	1.9665							337	2	10.9756	3.08889	0.28252	3.10083							337	1.9	10.0354	2.465	0.281143	2.74027									337	1.925	10.4283	2.4638	0.25169	2.60253
338	2.625	13.4615	2.7125	0.360066	4.84705							338	1	5.04141	0.150714	0.0166229	0.0838029							338	1.8	9.89979	1.7	0.23228	2.28795									338	1.80833	9.46758	1.52107	0.20299	2.40627
339	1.71429	8.75912	1.55714	0.189127	1.65658							339	2.05	10.7753	1.59875	0.170989	1.84246							339	2	10.5303	1.49	0.193044	2.02864									339	1.92143	10.0216	1.54863	0.184387	1.84256
340	1	6.09756	0.06	0.00584416	0.0356351							340	1.08333	6.53924	0	0	0							340	1	6.51473	1.075	0.134113	0.87299									340	1.02778	6.38384	0.378333	0.0466525	0.302875
341	5.7	32.0225	4.62	0.413731	13.2487							341	5.01364	25.5147	4.305	0.361765	9.23031							341	6.95	36.1066	4.465	0.44949	16.2225									341	5.88788	31.2146	4.46333	0.408329	12.9005
342	8.9	44.2786	5.1	0.511706	22.6576							342	6.4	28.4444	5.36	0.472941	13.4525							342	5.3625	25.4408	4.21375	0.38987	9.89241									342	6.8875	32.7213	4.89125	0.458172	15.3342
343	4.11111	18.593	4.26667	0.294931	5.48364							343	4.5	19.5546	3.97375	0.269407	5.26814							343	4.875	20.1749	4.32222	0.312225	6.30941									343	4.49537	19.4408	4.18755	0.292188	5.68706
345	4.5	20.2703	4.3	0.316953	6.42473							345	5.02143	19.2867	4.02	0.325946	6.28642							345	4.6	19.8273	3.9175	0.312913	6.21945									345	4.70714	19.7947	4.07917	0.318604	6.3102
346	7.77778	47.9452	3.92222	0.466931	22.3871							346	4.6	25.2747	3.96	0.407547	10.3006							346	4.63333	27.8151	3.35778	0.447811	12.4676									346	5.67037	33.6784	3.74667	0.440763	15.0518
347	4.6	26.9006	2.8	0.307692	8.2771							347	4.25	22.5464	3.545	0.388848	8.76714							347	6.18333	32.2222	3.46389	0.432412	14.0057									347	5.01111	27.2231	3.26963	0.376318	10.35
348	6.28571	35.7724	3.48571	0.390192	13.9581							348	3.75	20.2703	2.99	0.347674	7.04745							348	5	28.3149	3.515	0.463298	13.2596									348	5.0119	28.1192	3.33024	0.400388	11.4217
349	3.55556	18.0791	3.08889	0.267823	4.84199							349	5.1	23.5566	5.305	0.465351	10.9621							349	5.56111	27.8646	3.755	0.392023	10.8612									349	4.73889	23.1668	4.04963	0.375066	8.88842
350	4.81818	23.5556	3.46364	0.360795	8.49874							350	8.3	35.3945	5.745	0.520695	18.4297							350	6.05	28.329	3.24	0.378886	10.8438									350	6.38939	29.093	4.14955	0.420126	12.5907
351	2	8.94309	1.80909	0.171207	1.53112							351	2.35	10.9813	2.945	0.281369	3.0898							351	3.1	15.2686	2.58833	0.283525	4.69874									351	2.48333	11.731	2.44747	0.245367	3.10655
352	2.9	12.8319	3.19	0.27265	3.4986							352	6.325	26.7867	4.82875	0.363064	9.72527							352	4.88889	21.2839	3.54444	0.301475	6.42816									352	4.70463	20.3008	3.8544	0.312396	6.55068
353	10.2	48.8038	5.71	0.523853	25.566							353	7.07778	30.4931	6.575	0.507069	15.4621							353	5.45	24.5267	4.31	0.400031	9.87439									353	7.57593	34.6079	5.53167	0.476985	16.9675
354	9.1	45.9596	5.81	0.451554	20.7533							354	5.5	25.7009	4.83	0.395902	10.175							354	5.4	24.4344	4.235	0.353549	8.63876									354	6.66667	32.0316	4.95833	0.400335	13.189
355	3.28571	14.6497	2.75714	0.227237	3.32895							355	3.63889	15.0748	2.53889	0.205856	3.10324							355	3.35	14.7165	2.93	0.279694	4.40617									355	3.42487	14.8136	2.74201	0.237596	3.61278
356	3.3	15.1376	3.1	0.245383	3.71451							356	6.60714	27.9203	5.09571	0.403888	11.2767							356	5.00714	22.9557	3.91429	0.321915	7.4505									356	4.97143	22.0045	4.03667	0.323728	7.48056
357	5.4	24.2152	4.28	0.423762	10.2615							357	4.36111	19.7833	4.27389	0.36477	7.21634							357	4.9	23.4334	3.715	0.36274	8.53384									357	4.88704	22.4773	4.08963	0.383757	8.67057
358	6.2	28.1818	4.22	0.400633	11.2906							358	4.6	22.3301	3.96	0.358371	8.00246							358	4.88889	22.4415	3.4746	0.351887	7.90511									358	5.22963	24.3178	3.88487	0.370297	9.06604
359	4	20	3.32	0.246535	4.93069							359	3.92857	16.4097	4.37262	0.291184	4.77826							359	4.76984	21.047	3.78968	0.266719	5.6385									359	4.2328	19.1523	3.82743	0.268146	5.11582
360	9	50	4.99	0.460615	23.0308							360	5.15	26.3427	4.435	0.439835	11.5864							360	4.83333	28.3853	3.36111	0.377253	10.7427									360	6.32778	34.9093	4.26204	0.425901	15.12
361	5.33333	28.0702	5.05556	0.417815	11.7281							361	2	10.101	2.39	0.190691	1.92618							361	5	24.5355	3.465	0.341613	8.49309									361	4.11111	20.9022	3.63685	0.316706	7.38247
362	4.72727	24.186	4.00909	0.368935	8.92307							362	4.45556	21.7226	4.04778	0.36966	8.02999							362	4.65	24.6523	3.49	0.364761	8.9814									362	4.61094	23.5203	3.84896	0.367785	8.64482
363	5.8	26.9767	4.46	0.387826	10.4623							363	5.5	25.2874	4.83	0.42	10.6207							363	5.7	27.9298	4.125	0.38964	10.8788									363	5.66667	26.7313	4.47167	0.399155	10.6539
364	7	37.1981	4.64545	0.446678	16.6156							364	5.23889	27.0201	4.42389	0.417348	11.2768							364	4.85	25.4335	3.66	0.402443	10.3472									364	5.6963	29.8839	4.24311	0.422156	12.7465
365	5.2	25.1208	4.46	0.401802	10.0936							365	3.75	17.6887	4.155	0.352119	6.22851							365	3.95	18.6916	3.4	0.340917	6.40379									365	4.3	20.5003	4.005	0.364946	7.57529
366	5.88889	33.125	3.91111	0.357724	11.8496							366	2.29444	12.7038	2.85889	0.269706	3.42629							366	4.55	26.2941	3.17	0.357974	9.53052									366	4.24444	24.041	3.31333	0.328468	8.2688
367	7.27273	40	5.56364	0.493814	19.7526							367	4.5	23.0179	4.36	0.340625	7.84047							367	4.85	25.0745	3.615	0.380996	9.56322									367	5.54091	29.3641	4.51288	0.405145	12.3854
368	8.7	42.029	6	0.523256	21.9919							368	4.8	22.8451	4.21722	0.370473	8.46349							368	5.6	29.347	3.77	0.402498	11.8243									368	6.36667	31.407	4.66241	0.432076	14.0932
CK1	1.1	5.80169	0.41	0.0405941	0.235514							CK3	1	5.08906	0.11	0.00891892	0.0453889							CK1	1.039	5.30075	0.3875	0.0408316	0.216169									CK1	1.0695	5.55122	0.39875	0.0407128	0.225842
CK2	4.62	22.5917	4.17	0.365789	8.2638							CK4	2.85	14.6799	3.26929	0.321043	4.71288							CK2	4.201	19.5072	3.38	0.345765	6.73497									CK2	4.4105	21.0495	3.775	0.355777	7.49939
																								CK3	1.025	5.05561	0.2425	0.0191993	0.0970495									CK3	1.0125	5.07233	0.17625	0.0140591	0.0712192
																								CK4	3.847	20.3378	3.2225	0.379186	7.71888									CK4	3.3485	17.5088	3.24589	0.350114	6.21588
