# Supplementary material for: Association Mapping and Haplotype Analysis of a 3.1-Mb Genomic Region Involved in Fusarium Head Blight Resistance on Wheat Chromosome 3BS
Source: PLoS One. 2012 Oct 5;7(10):e46444. doi: 10.1371/journal.pone.0046444 (PMC3465345; doi:10.1371/journal.pone.0046444)
Supplement: Table S7 — The sequences of molecular markers and theirs physical positions on ctg954 BACs contig. (XLS) [file pone.0046444.s010.xls]

## Sheet: 32 SSR
Table S7 The sequences of molecular markers and theirs physical positions on ctg954 BACs contig.
Locusa	Motif	Chinese Spring ( bp)	Forward primer	Reverse primer	Position (Kb)b		SNP name	SNP type (Opata/Synthetic)	Primer sequence (5'→3')	Amplicon size (bp)	SNP position	Physical position (Kb)a
cfb6011	(TCTG)3	236	TTCGTCTCCTTTTGTCACCC	GAAAAAGGGAGGAGGTGTCC	2999.36		cfp5005_S170	T/C	CGCAAGCTCAAGACATAGCAA	290	170	156.718
cfb6012	(CAGG)3	199	CTGGACTGGAAGCTCGAATG	CGTGCCACGCTCTTATTTTT	3004.17		cfp5009_S142	T/C	TAAATGCCTGTATGCTTG	248	142	287.416
cfb6015	(AT)6	299	AATGCACAGACCTGAGCTAGAG	GATGTAAAGCTGGTGGCGTT	312.39		cfp5019_S73	G/G	CTAGGGAAAACCTTATACACA	218	73	730.302
cfb6017	(GA)6	167	AATGGCTCAATGGTCTACCG	CCTTCTCGGCCACTACTCTG	985.603		cfp5022_S190	C/A	TTGTTAGTTGCCTATTCAC	282	190	814.617
cfb6022	(TG)6	203	CCATTTTGTCACACGAGGAA	TTGGCATGATTTTGATAAGTGC	738.844		cfp5026_S67	A/G	ACACGAACAATGCGTGTC	287	67	950.903
cfb6026	(CCT)4	258	CTCGAAGCGTGACCTACCTC	CTGCTGCATCGAGATGGATA	237.882		cfp5028_S91	A/T	GACTGTAGCTTGAAGTCAC	185	91	1031.76
cfb6031	(GA)18	224	ATTTGTGAGAGTTTTGCGGG	ATCCAAATGGTGAGAGCGAG	661.407		cfp5029_S127	T/(C+T)	ACGTGTATTACGATTTCCGGA	247	127	1055.91
cfb6032	(GC)7	174	TTTTCCACATGGACAAAGTGA	AAAGAATCAAAGGTCCGCAA	716.028		cfp5046_S123	A/G	GTCTAGATGTGCAGCTAAGTG	292	123	1831.16
cfb6033	(CAAA)3	242	CACAGTGATTTGTTGGTGCC	TGGACTCACGCTCTCACAGT	767.663		cfp5061_S154	G/A	ATGCTTTTTCTTAATCTAATGCC	259	154	2633.16
cfb6035	(GCA)5	196	AATTGCAGCTATCCGAAGGA	CCATGCAACACAACACAACA	842.853		cfp5062_S38	C/A	GTCAAAAGTGTCTCATTGTC	178	38	2663.98
cfb6040	(GTC)4	152	GCTCATCTTCCTCCACCATC	GTATTACCGTGACCGGCAG	1105.77		aphysical position data are from sequencing results of contig954 on the short arm of chromosome 3B.
cfb6043	(GAA)5	158	TCTTGATATTCTCCCCACCG	GGCTGGGGGACCTTTTATAG	1599.78
cfb6045	(AAG)4	256	ACATCTGCGAAAGGCTCTGT	GCAGGTTCTTTCATTGGGAA	1705.54
cfb6046	(TG)11	287	GTGTTGTTGCTCTTGTGCGT	CTGGTGTGCGGTTCCTATTT	1752.46
cfb6047	(GA)6	268	TTCATCATGTGCAAAGGGAG	GCCGTGGTCATTGATCTTCT	1831.5
cfb6053	(TC)8	282	TGACTGGCACAGATAGGACG	ATTTTCTGAAGCATTTGCCC	2339.46
cfb6055	(CCT)4	209	ATTTCCCCTCTTGACTTGGG	GTTGGAGAGAGCGCGAAG	2392.95
cfb6056	(ATC)5	297	GCATCATCCCTCACAACCTT	GGCTGAGGGGATTACTCACA	2414.42
cfb6057	(TC)7	252	ATATCCTGGCTTCAAGGGCT	TGGCATCATGTGCTGCTTAT	2501.23
cfb6058	(AGG)6	281	AGTCACCGAATTGAACGGAG	GACGTGAGCCGACTTGAAAC	2517.09
cfb6059	(GT)8	221	GGTGCACGAGAGACAGATGA	CGTCGCTAAACCGAAACAAT	2517.76
cfb6061	(TGT)5	268	ACTCCTCCGACTTCAGGTCA	GTCCTGGTAATTGTGCAGGC	2894.05
cfb6067	(GCT)4	271	TATGCCACCAAGTTTCCCTC	GGGTCAATTCACCGTGTTTC	2565.99
cfb6072	(GCA)5	175	AGTGTACACACCGACATCGC	CAAGTTTCTCCTCCCCCTTC	1630.17
cfb6078	(GCG)4	187	TGTGCTCCTGATCTGCTCAC	CCTGTACAGTTCCTCCCGAA	2216.91
cfb6092	(AGCT)3	343	TGACAGCGGTGAGCAGAGC	AAAGGCCACCTGACGTACAC	79.611
cfb6096	(ATA)4	234	GGTGGAGTTCTCCCCGTAGT	TTAAAGCGAGACATAGGGGC	640.305
cfb6101	(CGC)4	248	TCCTGGATGACAAAACCTCC	GCGCCCGGATAAATAAATCT	791.946
cfb6105	(AGGA)3	275	AGATGACCATGGAGACCCTG	GCGCGTTAAGCAGAAGAATC	898.477
cfb6107	(GA)10	201	TTGCCCTCCTTGTTTGAAAG	AAAACACCCCGTATCGACTG	996.915
cfb6109	(GCC)4	257	GGCCACAGTCAACAGTCAGA	CAGCATGCACTCACCAAGAT	1097.5
cfb6110	(GGT)5	276	AATAAAGGATGAGGTCGGGC	GAGGAGGACGATGGTCGTAA	1122.37
aall primers have similar annealing temperature of ~60ºC for touchdown-PCR cycles; bphysical position data are from sequencing results of the contig954 on chromosome 3B.
