# Supplementary material for: Association Mapping and Haplotype Analysis of a 3.1-Mb Genomic Region Involved in Fusarium Head Blight Resistance on Wheat Chromosome 3BS
Source: PLoS One. 2012 Oct 5;7(10):e46444. doi: 10.1371/journal.pone.0046444 (PMC3465345; doi:10.1371/journal.pone.0046444)
Supplement: Table S8 — Genotyping data of all accessions for 43 3B-specific markers and 70 whole-genome SSR markers. (XLS) [file pone.0046444.s011.xls]

## Sheet: 3B genotyping data
Table S8 Genotyping data of all accessions for 43 3B-specific markers and 70 whole-genome SSR markers.
Note: NA indicates missing data; SNP alleles are assigned one number (A:1; G:2; C:3; T:4) for statistic analysis
Code	cfb6092	cfp5005_S170	cfb6026	cfp5009_S142	cfb6015	cfb6096	cfb6031	cfb6032	cfp5019_S73	cfb6022	cfb6033	cfb6101	cfp5022_S190	cfb6035	cfb6105	cfp5026_S67	cfb6017	cfb6107	cfp5028_S91	cfp5029_S127	cfb6109	cfb6040	cfb6110	cfb6043	cfb6072	cfb6045	cfb6046	cfp5046_S123	cfb6047	cfb6078	cfb6053	cfb6055	cfb6056	cfb6057	cfb6058	cfb6059	cfb6067	cfp5061_S154	cfp5062_S38	cfb6061	cfb6011	cfb6012	umn10
2	359	4	274	4	600	250	251	NA	2	222	257	261	3	NA	293	1	184	218	1	4	273	163	294	174	189	272	304	1	285	206	301	223	314	268	297	238	290	2	3	288	253	215	236
3	50	4	271	3	314	NA	NA	191	2	222	257	263	3	212	293	1	600	218	1	4	273	163	294	174	193	256	304	1	285	204	301	220	314	268	271	236	290	1	1	285	253	219	236
4	359	4	274	4	316	250	241	189	2	222	257	261	3	212	293	1	600	218	1	4	273	163	289	NA	183	272	304	2	285	204	301	220	314	268	271	236	290	1	1	285	253	219	236
5	359	4	274	4	NA	250	241	189	2	222	257	261	3	212	293	1	600	218	1	4	273	163	294	NA	183	272	304	2	285	204	301	220	314	268	271	236	290	1	1	285	253	219	236
6	359	4	274	4	NA	250	245	NA	1	224	50	263	1	212	293	2	184	216	NA	3	273	163	294	174	183	272	304	2	285	204	301	220	314	268	271	236	290	1	1	285	253	219	236
7	NA	4	274	4	700	250	245	NA	1	NA	50	263	1	212	293	2	600	216	4	NA	273	163	294	174	183	272	304	1	289	204	301	220	314	268	271	236	290	1	1	285	253	219	236
12	359	4	274	4	316	250	241	189	2	222	257	261	3	212	293	1	184	218	1	4	273	163	289	174	183	272	304	2	285	204	301	220	314	268	271	236	290	1	1	285	253	219	236
13	359	4	274	4	314	250	245	NA	1	224	50	263	1	212	293	2	600	216	4	NA	273	163	289	174	183	272	304	1	NA	204	301	220	314	268	271	236	290	1	1	285	253	219	236
16	359	4	274	4	600	250	241	189	2	222	257	261	3	212	293	1	184	218	1	4	273	167	NA	174	183	272	304	2	285	204	301	220	314	268	271	236	290	1	1	285	253	219	236
19	359	4	274	4	600	250	247	189	2	222	257	NA	3	212	293	2	600	216	4	3	273	163	NA	174	193	272	304	1	285	204	301	220	314	268	271	236	290	1	1	285	253	219	236
20	359	4	274	4	600	250	247	189	2	NA	257	261	3	212	293	1	600	218	1	4	273	163	289	174	193	272	NA	1	285	204	NA	220	314	268	271	236	290	1	1	285	253	219	236
21	373	3	274	4	600	250	245	NA	2	NA	50	263	1	212	293	2	600	216	4	NA	273	163	NA	NA	183	272	NA	2	285	204	301	220	314	268	271	NA	290	1	1	285	253	219	236
22	359	4	274	4	NA	250	247	189	2	222	257	261	3	212	293	2	600	216	4	3	273	163	289	174	193	272	650	1	285	204	301	220	314	268	271	236	290	1	1	285	253	219	236
23	359	4	274	4	600	250	241	189	2	222	257	261	3	212	293	1	600	218	1	4	273	167	294	174	183	272	304	2	285	204	301	220	314	268	271	236	290	1	1	285	253	219	236
24	NA	NA	NA	3	312	247	NA	NA	2	222	NA	263	NA	NA	293	1	180	NA	NA	NA	273	163	289	NA	NA	268	304	2	NA	204	NA	223	50	NA	NA	236	290	1	1	282	NA	NA	239
25	359	4	274	4	650	250	247	189	2	222	257	261	3	212	293	2	600	216	4	NA	273	163	289	174	193	272	650	1	285	204	301	220	314	268	271	236	290	1	1	285	253	219	236
26	373	3	274	4	600	250	253	NA	2	NA	50	263	3	212	293	1	600	218	1	4	273	167	NA	174	195	272	304	1	285	206	301	223	314	274	NA	242	287	2	3	288	NA	NA	236
27	373	3	274	4	316	250	253	189	2	222	50	263	3	212	293	1	600	218	1	4	273	163	294	174	195	272	650	1	285	206	301	223	314	274	289	242	287	2	3	288	249	219	236
28	359	4	274	4	600	250	241	189	2	222	257	261	3	212	293	1	184	218	1	4	273	167	NA	NA	183	272	304	2	285	204	301	220	314	268	271	236	290	1	1	285	253	219	236
35	50	NA	271	3	312	NA	NA	191	2	222	257	263	3	212	293	1	600	218	1	4	273	163	294	174	193	256	304	1	285	204	301	220	314	268	271	236	290	1	1	285	253	219	236
41	359	4	274	4	600	250	243	189	2	222	257	261	3	212	293	1	600	216	4	3	273	163	NA	NA	183	272	650	1	285	204	299	220	314	268	271	236	290	1	1	285	253	219	236
43	50	3	274	3	312	NA	247	NA	1	224	50	263	1	212	293	2	184	216	4	3	273	163	294	50	183	272	304	2	285	204	301	223	50	268	292	236	290	2	3	288	253	217	239
44	359	4	274	4	600	250	247	NA	1	224	50	263	1	212	293	2	600	216	4	NA	273	163	289	50	183	272	304	2	285	204	301	220	314	268	271	236	290	1	1	285	253	219	236
47	359	4	274	4	316	250	243	189	2	222	257	261	3	212	293	1	600	218	1	4	273	163	289	174	193	272	650	1	285	204	301	220	314	268	271	236	NA	1	1	285	253	219	236
55	50	3	271	3	NA	NA	NA	NA	2	222	257	261	3	NA	293	1	650	218	1	4	273	167	294	174	193	256	304	1	285	204	301	220	314	268	271	236	290	1	1	285	253	219	239
58	50	3	271	3	312	NA	NA	191	2	224	50	263	3	212	293	1	600	212	1	4	273	163	NA	NA	189	256	304	2	285	204	301	220	314	268	271	236	290	1	1	285	253	219	236
60	359	4	274	4	650	250	247	189	2	222	257	261	3	212	293	1	600	218	1	4	273	163	289	174	183	272	304	2	285	204	301	NA	314	268	271	236	290	1	1	285	253	219	236
61	NA	3	274	4	600	250	247	189	2	222	50	263	1	212	293	2	600	216	4	3	273	163	294	174	183	272	650	1	285	204	301	220	314	268	271	236	290	2	3	288	253	219	236
62	NA	3	274	4	316	250	245	189	2	222	50	263	3	212	293	1	180	216	4	4	268	163	294	174	183	272	650	1	285	204	301	220	314	268	271	236	290	1	1	285	253	219	236
65	359	4	274	4	650	250	251	189	2	222	257	261	3	212	293	1	600	218	1	4	273	167	289	174	189	272	304	1	285	206	301	223	314	268	297	238	290	2	3	288	253	215	239
71	359	4	274	4	600	250	243	189	2	222	257	261	3	212	293	2	600	216	4	NA	273	163	289	NA	183	272	316	1	285	204	301	220	314	268	271	236	290	2	3	288	253	219	236
84	50	4	271	3	314	NA	NA	191	2	222	257	263	3	212	293	1	600	NA	4	NA	268	163	289	174	185	272	650	1	285	206	301	223	314	274	289	242	290	1	1	285	253	219	236
87	50	NA	271	3	314	NA	NA	191	2	222	257	263	3	212	293	2	180	NA	1	NA	268	NA	294	NA	185	272	650	1	285	206	301	223	314	274	289	242	290	1	1	285	253	219	236
91	359	4	274	4	NA	250	245	NA	1	NA	50	263	1	212	293	2	650	216	1	NA	273	163	289	NA	183	281	304	2	285	204	301	220	314	268	271	236	290	1	1	285	253	219	236
92	NA	4	274	4	NA	250	243	189	2	222	257	261	3	212	293	1	184	218	1	4	273	163	294	174	193	272	304	1	285	204	301	220	314	268	271	236	290	1	1	285	253	219	236
93	50	4	271	3	314	NA	NA	191	2	222	257	261	3	212	293	1	184	218	1	4	273	163	NA	174	185	272	304	2	283	204	299	220	314	268	271	236	290	1	1	285	253	219	236
95	359	4	274	4	NA	250	243	189	2	222	257	261	3	NA	293	1	184	218	1	4	273	163	289	174	193	272	650	1	285	204	301	220	314	268	271	236	290	1	1	285	253	219	236
96	373	3	274	4	600	250	245	189	2	222	50	263	1	212	293	2	600	216	4	NA	273	163	289	174	183	272	650	1	285	204	301	220	314	268	271	236	290	1	1	285	253	219	236
97	373	3	274	4	600	250	249	189	2	222	50	263	3	212	293	1	180	214	4	NA	268	163	289	NA	183	50	304	2	285	204	301	220	314	268	271	236	290	1	1	285	253	219	236
98	373	3	274	4	NA	250	249	NA	2	222	50	263	3	212	293	1	180	NA	4	3	268	163	289	174	183	50	304	NA	285	204	301	220	314	268	271	236	290	1	1	285	253	219	236
100	NA	4	NA	4	314	247	NA	NA	2	222	NA	263	3	NA	293	NA	180	NA	4	3	NA	163	NA	NA	NA	281	304	2	285	204	301	223	50	NA	NA	NA	290	2	1	282	249	NA	239
101	359	4	274	4	600	250	239	NA	2	222	NA	261	1	212	293	2	600	216	4	3	273	163	289	NA	183	272	650	1	285	204	301	220	314	268	271	236	290	1	1	285	253	219	236
102	359	4	274	4	600	250	241	189	2	222	257	261	3	212	293	1	600	218	1	4	273	163	289	NA	183	272	304	2	285	204	301	220	314	268	271	236	290	1	1	285	253	219	236
103	359	4	271	3	314	NA	NA	191	2	222	257	261	3	212	293	1	600	218	1	4	273	163	289	174	193	272	650	1	285	204	301	220	314	268	271	236	290	1	1	285	253	219	236
104	50	3	274	3	NA	NA	NA	NA	1	224	50	263	1	212	293	2	600	216	4	4	273	163	289	174	183	281	600	2	285	206	301	223	50	NA	292	236	290	2	3	288	253	217	239
108	359	4	274	4	600	250	241	189	2	222	257	261	3	212	293	1	184	218	1	4	273	163	289	NA	183	272	304	2	285	204	301	220	314	268	271	236	290	1	1	285	253	219	236
110	NA	4	271	4	314	247	NA	NA	2	222	NA	263	3	50	293	2	180	NA	1	3	NA	163	NA	NA	NA	281	304	NA	285	204	301	223	50	268	NA	NA	290	1	1	282	249	NA	239
111	NA	4	274	NA	NA	247	NA	NA	2	222	NA	263	3	50	293	1	182	NA	4	3	NA	163	289	NA	NA	268	304	2	283	204	301	223	50	NA	271	NA	290	2	3	282	NA	NA	239
112	NA	3	274	3	314	NA	NA	191	2	222	257	263	3	212	293	1	600	218	1	4	273	163	NA	174	193	256	304	1	285	204	301	220	314	268	271	236	290	1	1	285	253	219	236
113	NA	4	NA	NA	312	247	NA	NA	1	222	NA	263	3	50	293	1	180	NA	4	3	NA	163	NA	NA	NA	281	304	2	NA	204	301	NA	50	NA	NA	NA	290	2	NA	282	NA	NA	239
114	359	4	271	NA	600	250	241	191	2	222	257	263	3	212	293	1	184	218	1	4	273	163	289	174	193	272	304	1	285	204	301	220	314	268	271	236	290	1	1	285	253	219	236
115	NA	4	NA	NA	NA	247	NA	NA	2	222	NA	263	3	212	293	2	182	NA	1	NA	NA	163	289	174	NA	NA	304	1	283	204	301	NA	50	NA	NA	238	290	1	1	282	249	NA	239
116	NA	4	NA	4	NA	247	NA	NA	2	222	NA	263	3	50	293	1	180	NA	1	NA	NA	163	289	174	193	50	304	NA	NA	204	NA	NA	50	266	271	NA	290	1	1	282	249	NA	239
117	359	4	274	4	600	250	241	189	2	222	257	261	3	212	293	1	184	218	1	4	273	163	289	174	183	272	304	2	285	204	301	NA	314	268	271	236	290	1	1	285	253	219	236
118	50	3	271	3	NA	NA	NA	191	2	222	257	261	3	NA	293	1	NA	NA	4	NA	268	163	NA	NA	185	272	NA	1	285	206	NA	223	NA	274	289	242	NA	1	1	285	253	NA	236
126	NA	4	274	4	316	250	251	189	1	222	257	261	3	212	293	1	600	218	1	4	273	163	289	174	189	272	304	1	285	204	301	220	314	268	271	236	290	1	1	285	253	219	236
134	359	4	274	4	NA	250	245	NA	2	224	50	263	1	212	293	2	600	216	4	NA	273	163	289	174	183	50	304	2	285	204	299	220	314	268	271	236	290	1	1	285	253	219	236
135	359	4	274	4	600	250	241	189	2	222	257	261	3	212	293	1	600	218	1	4	273	163	289	NA	183	272	304	2	285	204	NA	220	314	268	271	236	290	1	1	285	253	219	236
138	359	4	274	4	NA	250	241	189	2	222	257	261	3	212	293	1	184	218	1	4	273	163	289	174	183	272	304	2	285	204	301	220	314	268	271	236	290	1	1	285	253	219	236
145	NA	3	274	4	600	250	NA	NA	2	222	NA	263	3	212	293	1	600	218	1	4	273	163	NA	174	195	272	650	1	285	206	301	223	314	274	289	242	287	2	3	NA	NA	NA	236
146	NA	3	274	4	NA	250	249	NA	2	NA	50	263	3	NA	293	1	NA	218	1	4	273	163	289	174	195	272	NA	1	285	206	301	223	314	274	289	242	NA	2	3	288	NA	NA	236
147	373	3	274	4	600	250	251	189	2	222	50	263	3	NA	293	1	600	218	1	4	273	163	289	174	195	272	650	1	285	206	301	223	314	274	289	242	287	2	3	288	249	NA	236
148	359	4	274	4	NA	250	245	NA	1	NA	NA	263	1	212	293	2	184	216	4	NA	273	163	289	174	183	272	NA	1	285	204	301	220	314	268	271	236	290	1	1	285	253	219	236
151	50	4	271	3	314	NA	241	191	2	222	257	263	3	212	293	1	600	218	1	4	273	163	294	174	185	272	304	NA	283	204	299	220	314	268	271	236	290	1	1	285	253	219	236
152	373	3	274	4	600	250	251	189	2	222	50	263	3	212	293	1	600	218	1	4	273	163	289	174	195	272	650	1	285	206	301	223	314	274	271	236	290	2	3	285	253	219	236
154	50	4	271	3	NA	NA	NA	191	2	222	257	263	3	212	293	1	600	218	1	4	273	167	294	174	193	256	304	1	285	204	301	220	314	268	271	236	290	1	1	285	253	219	236
155	50	4	271	3	314	NA	NA	191	2	222	257	263	3	212	293	1	600	218	1	4	273	167	NA	174	193	256	304	1	285	204	301	220	314	268	271	236	290	1	1	285	253	219	236
156	50	4	271	3	314	NA	NA	191	2	222	NA	263	3	212	293	1	600	218	1	4	273	163	NA	174	193	256	304	1	285	204	301	220	314	268	NA	236	290	1	1	285	253	219	236
157	NA	4	274	4	600	250	247	NA	2	222	257	261	3	212	293	2	600	216	NA	NA	273	163	289	174	193	272	304	1	285	204	301	220	314	268	271	236	NA	1	1	285	253	219	236
158	50	4	271	3	NA	NA	NA	191	2	222	257	263	3	212	293	1	600	218	1	4	273	163	289	174	193	256	304	1	285	204	301	220	314	268	271	236	290	1	1	285	253	219	236
159	359	4	271	3	312	250	NA	191	2	222	257	263	3	212	NA	1	600	218	1	4	273	163	289	174	193	256	304	1	285	204	301	220	314	268	268	236	290	1	1	285	253	219	236
160	359	4	271	3	312	247	247	191	2	222	257	263	3	212	293	1	600	218	1	4	273	163	289	174	193	256	304	1	285	204	301	220	314	268	271	236	290	1	1	285	253	219	236
161	359	4	274	4	600	250	247	NA	2	222	257	261	3	212	293	1	600	216	NA	4	273	163	289	174	193	272	650	1	285	204	301	220	314	268	271	236	290	1	1	285	253	219	236
162	NA	4	271	3	314	NA	NA	191	2	222	257	263	3	212	293	1	600	218	1	4	273	163	289	174	193	256	304	1	285	204	301	220	314	268	271	236	290	1	1	285	253	219	236
171	359	4	274	4	600	250	247	NA	1	224	50	263	1	212	293	2	600	216	4	NA	273	163	289	174	183	50	304	2	285	204	301	220	314	268	289	242	290	2	3	288	253	219	236
173	NA	NA	274	4	600	250	247	NA	2	222	50	263	1	212	293	2	600	216	1	NA	273	163	289	174	183	272	306	1	285	204	301	220	314	268	271	236	290	1	1	285	253	219	236
174	NA	4	271	3	314	NA	241	191	2	222	257	263	3	212	293	1	600	218	1	4	273	163	289	174	193	256	304	1	285	204	301	220	50	268	271	236	290	1	1	285	253	219	236
175	50	3	271	3	NA	NA	NA	191	2	222	257	263	3	212	293	1	600	218	1	4	273	163	289	174	193	256	304	1	285	204	301	220	314	268	271	236	290	1	1	285	253	219	236
176	373	3	274	4	600	250	245	189	2	NA	50	263	1	212	293	2	600	216	4	NA	273	163	294	50	183	272	650	1	285	204	301	220	314	268	271	236	290	1	1	285	253	219	236
177	50	4	271	3	314	NA	NA	191	2	222	257	263	3	212	293	1	600	218	1	4	273	167	294	174	193	256	304	1	285	204	301	220	314	268	271	236	290	1	1	285	253	219	236
178	50	4	271	3	314	NA	241	191	2	222	257	263	3	212	293	1	600	218	1	4	273	163	289	174	193	256	316	1	285	204	301	220	314	268	271	236	290	1	1	285	253	219	236
179	50	4	271	3	312	NA	NA	191	2	222	257	263	3	212	293	1	600	218	1	4	273	163	289	174	193	256	304	1	285	204	301	220	314	274	289	242	290	1	1	285	253	219	236
181	NA	3	271	3	NA	NA	NA	191	2	222	257	263	3	212	293	1	600	218	1	4	273	167	294	174	193	256	304	1	285	204	NA	220	314	268	271	236	290	1	1	285	253	219	236
182	50	4	271	3	312	NA	NA	191	2	222	257	263	3	212	293	1	600	218	1	4	273	163	NA	174	193	256	304	1	285	204	301	220	314	268	271	236	290	1	1	285	253	219	236
183	359	4	274	4	NA	250	241	189	2	222	257	261	3	212	293	1	600	218	1	4	273	167	NA	NA	183	272	304	2	285	204	301	220	314	268	271	236	290	1	1	285	253	219	236
184	359	4	274	4	650	250	241	NA	2	222	257	261	3	212	293	1	600	218	1	4	273	163	294	50	183	272	304	2	285	204	301	220	314	268	271	236	290	1	1	285	253	219	236
185	359	4	274	4	316	250	243	189	2	222	257	261	3	212	293	1	600	216	4	3	273	163	289	174	183	272	NA	1	285	204	301	220	314	268	271	236	290	1	1	285	253	219	236
186	359	4	274	4	600	250	241	189	2	222	257	261	3	212	293	1	600	218	1	4	273	163	289	174	183	272	304	2	285	204	301	220	314	268	271	236	290	1	1	285	253	219	236
187	359	4	274	4	NA	250	241	189	2	222	257	261	3	212	293	1	184	218	1	4	273	163	NA	NA	183	272	304	2	285	204	301	220	314	268	271	236	290	1	1	285	253	219	236
188	50	NA	271	3	314	NA	NA	191	2	222	257	263	3	212	293	1	184	218	1	4	273	163	289	174	193	256	304	1	285	204	301	220	314	268	271	236	290	1	1	285	253	219	236
189	50	4	271	3	NA	NA	247	191	2	222	257	263	3	NA	293	1	600	218	1	4	273	163	289	174	193	256	316	1	285	204	301	220	314	268	271	236	290	1	1	285	253	219	236
190	50	4	271	3	314	NA	NA	191	2	222	257	NA	3	212	291	1	184	218	1	4	273	163	289	174	193	256	304	1	285	204	301	220	314	268	271	236	290	1	1	285	253	219	236
191	50	4	271	3	312	NA	NA	191	2	222	257	261	3	212	293	1	184	218	1	4	273	163	NA	174	193	256	304	1	285	204	NA	220	314	268	271	236	290	1	1	NA	253	219	236
192	NA	4	NA	4	NA	247	NA	NA	2	222	NA	263	3	NA	293	2	182	NA	4	NA	NA	163	289	174	NA	272	304	NA	283	204	301	220	50	NA	314	236	290	1	3	282	249	NA	239
193	NA	NA	274	4	312	247	NA	NA	2	NA	NA	NA	3	50	293	1	182	NA	4	3	273	163	289	174	193	272	304	1	283	204	301	220	50	NA	314	236	290	1	3	282	NA	219	239
194	50	4	271	3	312	247	NA	NA	2	222	NA	263	3	212	293	1	600	NA	NA	4	273	163	289	174	193	256	304	1	285	204	301	220	50	268	271	236	290	1	1	282	253	219	239
195	NA	4	NA	3	312	247	NA	NA	2	222	50	263	3	212	293	1	182	NA	1	3	273	163	NA	174	193	256	304	NA	283	204	301	220	314	268	314	236	290	1	1	282	NA	219	239
196	50	4	271	3	312	NA	NA	191	2	222	257	263	3	212	291	1	184	218	NA	4	273	163	294	174	193	272	600	1	285	204	301	220	314	268	271	236	290	1	1	285	253	219	239
197	NA	NA	271	3	312	NA	NA	NA	2	222	257	263	3	212	291	1	184	218	1	4	273	163	289	174	193	256	304	1	285	204	301	NA	314	268	271	236	290	1	1	285	253	219	236
198	50	3	274	3	314	NA	NA	NA	1	224	50	263	1	212	293	2	184	216	4	NA	273	163	289	174	183	272	304	2	285	204	301	223	314	NA	292	236	290	1	3	288	253	217	239
199	NA	4	NA	4	NA	247	NA	NA	2	222	50	263	1	50	293	1	180	NA	NA	NA	273	163	289	NA	NA	50	NA	2	NA	204	301	223	50	NA	312	NA	290	1	3	282	249	NA	239
200	359	4	274	4	600	250	243	189	2	222	257	261	3	212	293	1	600	218	1	4	273	163	289	174	193	272	650	1	285	204	NA	220	314	268	271	236	290	1	1	285	253	219	236
201	359	4	274	4	600	250	247	189	2	222	257	261	3	212	293	2	600	216	4	3	273	163	289	174	193	272	650	1	285	204	301	220	314	268	271	236	290	1	1	285	253	219	236
202	50	3	274	3	NA	250	247	189	2	222	257	261	3	212	293	2	600	216	4	3	273	163	289	174	193	272	650	1	285	204	301	220	314	268	271	236	290	1	1	285	253	219	236
203	50	3	274	3	312	NA	NA	191	2	222	257	263	3	212	293	1	600	218	1	4	273	163	289	174	193	256	304	1	285	204	301	220	314	268	271	236	290	1	1	285	253	219	236
204	359	4	274	4	316	250	247	189	2	222	257	261	3	212	293	2	600	216	4	3	273	163	NA	174	193	272	650	1	NA	204	301	220	314	268	271	236	290	1	1	NA	253	219	236
205	359	4	274	4	NA	247	NA	189	2	222	257	263	3	212	293	2	600	216	4	3	273	NA	289	174	193	NA	650	1	285	204	301	220	314	NA	271	236	290	1	1	NA	253	219	236
206	359	4	274	4	600	250	247	189	2	222	257	261	3	212	293	2	600	216	4	NA	273	NA	289	174	NA	272	650	1	285	204	NA	220	314	268	271	236	290	1	1	285	253	219	236
207	359	4	274	4	600	250	243	189	2	222	257	261	3	212	293	1	600	216	NA	4	273	163	294	174	193	272	650	1	285	204	303	220	314	268	271	236	290	1	1	285	253	219	236
208	50	NA	271	3	314	NA	NA	191	2	222	257	263	3	212	291	1	600	218	1	4	273	163	NA	174	193	256	304	1	285	204	301	220	314	268	271	236	290	1	1	285	253	219	236
209	NA	4	NA	NA	314	247	NA	NA	NA	222	NA	263	3	212	293	2	180	NA	1	NA	NA	163	289	174	NA	281	304	NA	NA	204	301	223	50	268	NA	NA	290	1	1	282	NA	NA	239
210	50	3	271	3	314	NA	NA	NA	2	222	257	263	3	212	291	1	600	218	1	4	273	163	NA	174	193	256	304	1	285	204	301	NA	314	268	271	236	290	1	1	285	253	219	236
211	50	NA	271	3	314	NA	NA	191	2	222	257	263	3	212	293	1	600	218	1	4	273	163	289	174	193	256	306	1	285	204	NA	220	314	268	271	236	290	1	1	NA	253	219	236
212	50	3	274	3	312	NA	NA	NA	1	224	50	263	1	212	293	2	184	216	4	4	273	163	289	174	183	272	304	2	285	206	301	223	314	NA	314	236	290	1	3	282	249	219	239
213	50	3	274	3	600	250	247	189	2	222	257	261	3	212	293	2	600	216	4	3	273	163	289	174	193	272	650	1	285	204	301	220	314	268	271	236	290	1	1	285	253	219	236
214	50	3	274	3	312	NA	247	NA	1	224	50	263	1	212	293	2	600	216	4	4	273	163	289	174	183	50	304	2	285	206	301	NA	50	268	303	236	290	1	3	288	253	217	239
215	50	4	274	3	650	NA	NA	NA	1	224	50	263	1	212	293	2	600	216	4	3	273	163	289	174	183	50	304	2	285	206	303	223	50	NA	289	236	NA	1	3	288	253	217	239
216	NA	3	274	4	316	250	NA	NA	2	NA	50	263	1	212	293	2	600	216	1	NA	273	163	NA	174	183	272	650	1	285	204	301	220	314	NA	NA	236	290	1	1	285	253	219	236
217	373	3	274	4	650	250	245	189	2	222	50	263	1	212	293	2	600	216	1	3	273	163	294	174	183	272	650	1	285	204	301	220	314	268	271	236	290	1	1	285	253	219	236
218	NA	4	274	4	312	247	NA	NA	2	222	NA	263	1	50	293	1	180	NA	4	NA	273	163	289	174	193	272	304	1	NA	204	301	223	50	NA	NA	236	290	1	1	282	249	NA	239
219	NA	3	274	4	600	250	NA	NA	2	NA	50	263	1	212	293	2	600	216	4	3	273	163	NA	NA	183	272	650	1	285	204	301	220	314	268	271	236	290	1	1	285	253	219	236
220	NA	3	274	4	316	250	245	NA	2	222	50	263	1	NA	293	2	184	216	NA	NA	273	163	294	NA	183	272	650	1	285	204	NA	220	314	268	271	236	NA	1	1	285	253	219	236
221	NA	4	274	4	600	250	NA	NA	2	222	50	263	1	212	293	2	600	216	4	3	273	163	294	174	183	272	650	1	285	204	301	220	314	268	271	236	290	1	1	285	253	219	236
222	NA	4	274	4	312	247	NA	NA	2	NA	NA	263	1	NA	293	2	180	NA	NA	4	273	163	NA	174	193	272	NA	1	285	204	301	223	50	NA	271	236	290	1	1	279	NA	219	239
223	NA	NA	NA	4	312	247	NA	NA	2	222	NA	263	1	50	293	1	180	NA	4	3	NA	163	289	NA	NA	268	304	1	285	204	301	223	50	268	271	236	290	1	1	279	NA	219	239
224	NA	3	274	4	600	250	NA	NA	2	222	50	263	1	NA	293	2	600	216	4	3	273	163	289	NA	183	272	650	1	285	204	301	220	314	268	271	236	290	1	1	285	253	219	236
225	359	4	274	4	NA	250	NA	189	2	222	50	263	3	NA	293	1	650	218	1	4	273	163	289	174	195	272	304	1	NA	206	301	223	314	268	289	236	287	2	3	285	253	219	236
226	359	4	274	4	600	250	247	189	2	222	257	261	3	212	293	2	600	216	4	3	273	163	289	174	193	272	650	1	285	204	301	220	314	268	271	236	290	1	1	285	253	219	236
227	50	3	274	NA	312	NA	NA	NA	1	224	50	263	1	212	293	2	600	216	1	3	273	163	289	NA	183	272	311	2	285	206	301	223	50	268	289	236	NA	NA	3	288	253	217	239
228	50	3	274	3	312	NA	NA	NA	1	224	50	263	1	212	293	2	600	216	4	3	273	163	294	50	183	281	304	2	285	206	301	223	50	NA	292	236	290	2	3	288	253	217	239
229	359	4	274	4	600	250	247	189	2	222	257	261	3	212	293	2	184	216	4	3	273	163	289	174	193	272	650	1	285	204	NA	220	314	268	271	236	290	1	1	285	253	219	236
230	359	4	274	4	316	250	247	189	2	222	257	261	3	212	293	2	600	216	4	NA	273	163	289	174	193	272	650	1	285	204	301	220	314	268	271	236	290	1	1	285	253	219	236
231	359	4	274	4	600	250	241	189	2	222	257	261	3	212	293	1	600	218	1	4	273	163	289	50	183	272	304	2	285	204	301	223	314	268	271	236	290	1	1	285	253	219	236
232	NA	4	NA	3	312	247	NA	191	2	222	50	263	3	212	293	1	180	NA	1	NA	273	167	NA	174	193	281	304	1	285	204	301	223	50	268	274	236	290	1	1	282	NA	219	239
234	359	4	274	4	600	250	243	189	2	222	257	261	3	212	293	1	600	218	1	4	273	163	289	174	193	272	650	1	285	204	301	220	314	268	271	236	290	1	1	285	253	219	236
235	359	4	274	4	600	250	233	189	1	224	50	263	3	212	293	1	NA	216	4	4	268	NA	294	174	185	272	304	1	285	206	301	223	314	272	258	238	290	1	1	282	253	219	236
236	373	4	274	4	600	250	245	189	2	222	50	263	1	212	293	2	600	216	4	3	273	163	NA	174	183	272	304	2	285	204	301	220	314	268	271	236	290	1	1	285	253	219	236
237	50	4	271	3	600	NA	243	191	2	222	257	261	3	212	293	1	600	218	1	4	273	163	289	174	183	272	304	1	285	204	301	220	314	268	271	236	290	1	1	285	253	219	236
238	50	3	271	3	312	NA	NA	NA	2	222	257	263	3	212	291	1	600	218	1	4	273	163	NA	174	193	272	304	1	285	204	301	220	314	268	271	236	290	1	1	285	253	219	236
239	50	4	271	3	314	NA	NA	NA	2	222	257	NA	3	212	293	1	600	218	1	4	273	163	NA	174	193	256	304	1	285	204	301	223	314	268	271	236	290	1	1	285	253	219	236
240	NA	3	274	4	600	250	245	NA	2	222	50	NA	1	212	NA	2	600	216	4	NA	273	163	NA	174	183	272	304	2	285	204	301	220	314	268	271	236	290	1	1	285	253	219	236
241	50	3	271	3	312	NA	NA	191	2	222	257	NA	3	212	291	1	600	218	1	4	273	163	289	174	193	256	304	1	285	204	301	220	314	268	271	236	290	1	1	285	253	219	236
242	373	NA	274	4	316	250	245	189	2	NA	50	263	1	212	293	2	600	216	NA	NA	273	163	NA	174	183	272	NA	2	285	204	301	220	314	268	271	236	290	1	1	285	253	219	236
243	359	4	274	4	650	250	243	189	2	222	257	261	3	212	293	1	600	218	1	4	273	163	294	174	193	272	650	1	285	204	301	220	314	268	271	236	290	1	1	285	253	219	236
244	359	4	274	4	600	250	243	189	2	222	257	261	3	212	293	1	600	218	1	4	273	163	294	174	193	272	650	1	285	204	301	220	314	268	271	236	290	1	1	285	253	219	239
245	373	3	274	4	600	250	245	189	2	222	50	263	1	212	293	2	600	216	4	3	273	163	294	174	183	272	304	2	285	204	301	220	314	268	271	236	290	1	1	285	253	219	236
246	359	4	274	4	600	250	243	NA	1	224	50	263	1	212	293	2	600	216	4	NA	273	163	289	174	183	272	304	1	285	204	301	220	314	268	271	236	290	1	1	285	253	219	236
247	50	3	274	NA	NA	NA	NA	NA	2	NA	50	263	3	212	293	1	600	216	1	4	273	163	NA	NA	189	NA	NA	1	285	206	NA	220	50	268	NA	236	290	1	1	NA	253	219	236
248	50	3	274	3	NA	NA	NA	NA	1	NA	50	263	1	212	293	2	600	216	4	3	273	163	289	174	183	50	311	2	285	206	303	NA	50	NA	NA	NA	NA	1	3	288	253	217	239
249	359	4	NA	4	NA	NA	243	NA	2	222	NA	263	3	212	293	2	180	NA	1	3	NA	163	294	NA	NA	50	NA	1	NA	204	NA	223	50	NA	NA	NA	290	1	3	NA	NA	219	239
250	50	3	274	3	314	NA	NA	NA	1	224	50	263	1	212	293	2	600	216	1	NA	273	163	289	174	183	272	311	2	285	206	303	223	314	272	NA	238	290	1	1	282	NA	219	239
251	50	3	274	3	NA	NA	NA	191	2	224	50	263	3	212	293	1	600	212	1	4	273	163	289	174	189	272	304	1	285	204	303	223	50	268	292	236	NA	1	3	288	253	217	239
252	NA	NA	274	NA	314	NA	NA	NA	1	224	50	263	1	212	293	2	600	216	4	NA	273	163	289	NA	183	50	304	2	285	206	301	223	50	272	258	238	290	1	3	282	253	217	239
253	NA	NA	274	4	NA	NA	NA	NA	1	224	50	NA	1	212	293	2	600	214	1	3	273	163	289	174	183	281	311	2	285	206	301	223	50	NA	292	NA	NA	1	3	288	253	217	236
254	50	3	274	3	NA	NA	NA	NA	1	224	50	263	1	212	293	2	600	216	1	3	273	163	289	NA	183	50	311	2	285	206	NA	223	50	NA	292	236	NA	1	3	288	253	217	239
255	50	3	274	3	314	NA	NA	NA	1	224	50	263	1	212	293	2	600	216	4	3	273	163	289	NA	183	281	304	2	285	206	301	223	314	272	258	238	290	1	3	282	253	217	239
256	50	4	271	3	314	NA	NA	191	2	222	257	263	3	212	293	1	184	218	1	4	273	163	294	174	193	256	304	1	285	204	301	220	314	268	289	236	290	1	1	285	253	219	236
257	50	NA	271	3	314	NA	NA	191	2	222	257	263	3	212	293	1	184	218	1	4	273	163	289	174	193	256	304	1	285	204	301	NA	314	268	271	236	290	1	1	285	253	219	236
258	373	3	274	4	600	250	245	NA	2	222	50	263	3	212	293	1	180	NA	4	3	268	NA	289	174	183	50	304	2	285	204	301	223	314	268	309	236	290	1	3	288	253	215	236
259	NA	NA	274	4	314	NA	241	NA	1	222	50	263	1	212	293	2	600	216	4	3	273	163	289	174	183	50	304	2	285	206	NA	NA	50	268	NA	NA	290	1	3	288	253	217	239
260	50	3	274	3	NA	NA	NA	NA	1	224	50	263	1	212	293	2	600	216	NA	3	273	163	289	174	183	50	600	2	285	206	301	223	50	NA	292	NA	290	1	3	288	253	217	239
261	NA	NA	274	4	314	NA	NA	NA	1	224	50	263	1	212	293	2	600	216	NA	3	273	163	289	NA	183	281	304	2	285	206	301	NA	50	NA	292	NA	290	1	3	288	253	217	239
262	50	3	274	3	NA	NA	NA	NA	1	224	50	263	1	212	293	2	600	216	4	3	273	163	289	NA	183	50	304	2	285	206	301	223	50	268	NA	238	NA	2	3	288	253	217	239
263	50	4	271	3	312	NA	NA	191	2	222	257	261	3	212	293	1	184	218	1	4	273	163	NA	174	193	256	304	1	285	204	301	220	314	268	271	236	290	1	1	285	253	219	236
264	NA	3	274	3	312	250	241	189	2	222	257	261	3	212	293	1	600	218	1	4	273	163	289	174	193	272	311	1	285	206	303	223	50	NA	292	NA	NA	1	1	285	253	219	239
265	50	3	274	3	NA	250	241	189	2	222	257	261	3	212	293	1	600	218	1	4	273	163	289	174	191	272	650	1	285	206	301	223	314	272	258	238	290	1	3	288	249	NA	236
266	NA	4	274	4	600	250	245	NA	2	222	257	261	1	212	293	2	600	216	4	3	273	163	NA	174	183	50	304	NA	285	204	301	220	314	268	271	236	290	1	1	285	253	219	236
267	NA	3	274	4	600	250	251	189	2	222	50	263	3	212	293	1	600	218	1	4	273	163	289	174	195	272	650	1	285	206	301	223	314	274	289	242	287	2	3	288	249	NA	236
268	359	4	274	4	600	250	243	189	2	222	257	261	3	212	293	1	600	218	1	4	273	163	289	174	193	272	650	1	285	204	301	220	314	268	271	236	290	1	1	285	253	219	236
269	359	4	274	4	NA	250	243	189	2	222	257	261	3	212	293	1	600	218	1	4	273	163	289	174	193	272	650	1	285	204	301	220	314	268	271	236	290	1	1	285	253	219	236
270	359	4	274	4	600	250	243	189	2	222	257	261	3	212	293	1	600	218	1	4	273	163	289	174	193	272	NA	1	285	204	299	220	314	268	271	236	290	1	1	285	253	219	236
271	359	4	274	4	600	250	243	NA	2	222	257	261	3	NA	293	1	600	218	1	4	273	163	NA	174	193	272	650	1	285	204	301	220	314	268	271	236	NA	1	1	285	253	219	236
272	359	4	274	4	650	250	233	189	1	224	50	263	3	212	293	2	180	NA	4	4	268	163	289	174	185	272	304	1	285	206	299	223	50	272	258	238	290	1	1	282	249	219	236
273	359	4	274	4	650	250	243	189	2	222	257	261	3	212	293	1	600	218	1	4	273	163	289	174	193	272	650	1	285	204	301	220	314	268	271	236	290	1	1	285	253	219	236
274	359	4	NA	NA	314	247	243	NA	2	222	NA	263	3	212	293	1	180	NA	NA	4	273	163	289	174	NA	272	304	1	NA	204	NA	223	314	268	NA	236	290	1	1	282	NA	219	239
275	359	4	274	4	600	250	243	189	2	222	257	261	3	212	293	1	600	218	1	4	273	163	289	174	193	272	650	1	285	204	301	220	314	268	271	236	290	1	1	285	253	219	236
276	359	4	274	4	316	250	243	189	2	222	257	263	3	212	293	1	600	214	1	4	273	163	294	174	193	272	304	1	285	204	301	220	314	268	271	236	290	1	NA	285	253	219	236
277	359	4	274	4	NA	250	243	189	2	222	257	261	3	212	293	1	600	218	1	4	273	163	294	174	193	272	650	1	285	204	301	220	314	268	271	236	NA	1	1	285	253	219	236
278	359	4	274	4	316	250	247	189	2	222	257	261	3	212	293	2	600	216	4	NA	273	163	294	174	193	272	650	1	285	204	303	220	314	268	271	236	290	1	1	285	253	219	236
279	359	4	274	4	600	250	243	189	2	222	257	261	3	212	293	1	600	218	1	4	273	167	289	174	193	272	650	1	285	204	NA	220	314	268	271	236	290	1	1	285	253	219	236
280	50	NA	274	NA	312	NA	NA	NA	1	224	50	263	3	212	293	2	600	214	4	3	273	163	294	174	189	272	304	1	285	204	301	223	50	NA	289	236	290	1	3	288	253	217	239
281	NA	4	274	4	600	250	247	189	2	222	257	NA	3	212	293	NA	600	216	4	NA	273	163	294	174	NA	272	650	1	285	NA	NA	220	314	268	271	236	290	1	1	285	253	219	236
282	50	3	274	3	NA	NA	NA	NA	1	224	50	263	1	212	293	2	600	216	4	3	273	163	289	NA	183	50	304	2	285	206	301	223	50	NA	292	NA	NA	1	3	288	253	NA	239
283	359	4	274	4	600	250	247	189	2	222	257	261	3	212	293	2	600	216	4	3	273	163	294	174	193	272	650	1	285	204	301	220	314	268	271	236	290	1	1	285	253	219	236
284	359	4	274	4	600	250	243	189	2	222	257	261	3	212	293	1	600	218	1	4	273	163	NA	174	193	272	650	1	285	204	301	220	314	268	271	236	290	1	1	285	253	219	236
285	359	4	274	4	600	250	243	189	2	222	257	NA	3	212	293	1	600	NA	1	4	273	163	NA	174	193	272	650	1	285	204	301	220	314	268	271	236	290	1	1	285	253	219	239
286	359	4	274	4	650	250	243	189	2	222	257	261	3	212	293	1	600	218	1	4	273	167	294	174	193	272	650	1	285	204	301	220	314	268	271	236	290	1	1	285	253	219	236
287	359	4	274	NA	600	250	247	189	2	222	257	261	3	212	293	NA	600	216	4	4	273	163	294	174	193	272	650	1	285	204	301	220	314	268	271	236	290	1	1	285	253	219	236
288	359	4	274	4	600	250	243	189	2	222	257	261	3	212	293	1	600	218	1	4	273	163	294	174	193	272	650	1	285	204	301	220	314	268	271	236	290	1	1	285	253	219	NA
289	50	3	271	3	600	NA	NA	191	2	222	257	263	3	212	293	1	600	218	1	4	273	163	289	174	193	272	304	1	289	204	301	220	50	272	283	238	290	1	1	285	253	219	239
290	359	4	274	4	650	250	247	189	2	222	257	261	3	212	293	2	600	216	1	3	273	163	294	174	193	272	650	1	285	204	301	220	314	268	271	236	290	1	1	285	253	219	236
291	50	3	274	4	NA	NA	NA	NA	1	NA	50	263	1	NA	293	2	600	216	NA	4	273	163	289	NA	183	281	311	2	285	206	NA	223	314	272	NA	238	290	1	1	282	NA	NA	236
292	NA	3	NA	3	312	NA	NA	NA	1	224	50	263	1	212	293	2	600	216	4	NA	273	163	289	NA	183	281	311	2	285	206	301	223	50	NA	NA	NA	NA	1	3	288	253	217	239
293	NA	4	274	3	314	NA	NA	NA	1	224	50	263	1	212	293	2	600	216	4	NA	273	163	289	NA	183	50	311	2	285	206	301	223	50	274	289	NA	NA	1	3	288	253	217	239
294	50	3	274	3	NA	NA	NA	NA	1	224	50	263	1	212	293	2	600	216	4	NA	273	163	289	174	183	50	311	2	285	206	301	223	50	NA	289	236	290	1	3	288	253	217	239
295	50	3	274	3	312	NA	NA	NA	1	224	50	263	1	212	293	2	600	216	4	3	273	163	289	50	183	50	304	2	285	206	303	223	50	NA	289	NA	NA	2	3	288	253	217	239
296	50	3	274	4	NA	250	239	NA	2	222	257	261	1	212	293	1	600	218	NA	4	273	163	289	NA	183	50	311	2	285	204	301	223	314	272	258	238	290	1	3	282	253	217	239
297	NA	NA	274	4	312	NA	NA	NA	NA	224	50	263	1	212	293	2	600	216	4	NA	273	163	289	NA	183	281	304	2	285	206	NA	223	50	NA	292	238	290	1	3	288	253	217	239
298	359	4	274	4	600	250	243	189	2	222	257	261	3	212	293	1	600	218	1	4	273	163	289	174	193	272	650	1	285	204	301	220	NA	268	271	236	290	1	1	285	253	219	236
299	50	NA	274	4	600	250	NA	NA	2	224	255	263	3	212	293	1	600	214	NA	4	273	163	294	174	191	272	304	1	285	206	NA	223	314	274	NA	242	287	2	3	288	253	215	239
300	50	3	274	3	600	NA	NA	NA	1	224	50	263	1	212	293	2	600	216	4	NA	273	163	289	174	183	272	304	2	285	206	303	223	314	268	292	236	NA	1	3	288	253	217	NA
301	NA	NA	NA	NA	312	247	NA	NA	2	222	NA	263	3	212	293	1	182	NA	4	3	NA	163	289	NA	183	268	304	1	283	204	301	220	50	268	314	238	290	1	1	282	NA	NA	239
302	NA	4	NA	4	312	247	NA	NA	2	222	NA	263	NA	50	293	2	182	NA	4	3	NA	163	289	174	193	268	304	1	283	204	301	223	50	268	NA	238	290	1	3	282	NA	NA	239
303	NA	3	274	4	600	250	245	189	2	222	50	263	1	212	293	2	600	216	4	3	273	163	294	174	183	272	650	1	285	204	301	220	314	268	271	236	290	1	1	285	253	219	236
304	50	3	274	3	312	NA	NA	NA	1	NA	50	263	1	212	293	2	600	216	4	NA	NA	163	289	NA	183	272	304	2	285	206	301	223	314	272	258	238	290	1	NA	285	NA	NA	239
305	50	3	271	3	312	NA	NA	191	2	222	257	263	3	212	293	1	600	218	1	4	273	163	289	174	193	256	304	1	285	204	301	220	314	268	271	236	290	1	1	285	253	219	236
306	50	4	271	3	314	247	NA	191	2	222	257	263	3	212	293	1	600	218	1	4	273	163	NA	174	193	256	NA	1	285	204	299	220	50	268	NA	242	290	1	1	279	253	219	239
307	NA	NA	NA	NA	312	247	NA	NA	2	222	NA	263	3	50	293	2	180	218	1	NA	273	163	289	174	193	281	302	1	285	204	299	223	50	NA	258	236	290	1	3	282	249	219	239
308	NA	4	NA	4	312	247	NA	NA	2	222	NA	263	3	212	293	2	182	NA	4	NA	273	163	289	174	NA	268	304	1	283	204	301	223	50	268	314	236	290	1	1	282	NA	219	239
309	NA	3	274	4	600	250	245	NA	2	222	50	263	1	212	293	2	184	216	4	3	273	163	289	NA	183	272	650	2	285	204	301	220	314	268	271	236	290	1	1	NA	253	219	236
310	NA	NA	NA	3	NA	247	NA	NA	2	222	50	263	3	212	293	2	180	NA	1	NA	NA	163	289	174	183	281	304	1	285	204	301	223	50	NA	NA	NA	290	1	1	282	NA	NA	239
311	50	3	274	3	312	NA	NA	NA	1	224	255	263	3	212	293	2	600	214	4	4	273	163	294	174	191	272	304	1	285	206	301	223	50	268	292	236	NA	1	1	285	253	219	239
312	NA	4	NA	4	600	247	NA	NA	2	222	NA	263	1	212	293	2	180	NA	4	NA	273	163	289	174	NA	272	304	1	NA	204	301	220	314	268	NA	236	290	1	3	285	NA	219	239
313	359	4	274	4	600	250	247	189	2	222	257	261	3	212	293	2	600	216	4	3	273	163	289	174	193	272	650	1	285	204	NA	220	314	268	271	236	290	1	1	285	253	219	236
314	NA	4	NA	4	312	247	247	NA	2	222	NA	263	3	50	293	2	180	216	4	NA	273	163	289	174	183	268	302	1	283	204	303	223	50	268	271	236	290	1	3	282	249	219	239
315	NA	NA	NA	NA	NA	247	NA	NA	2	222	NA	263	1	212	293	NA	180	NA	NA	3	273	163	289	174	183	268	304	2	285	204	NA	223	50	NA	NA	NA	290	1	1	282	249	NA	239
317	359	4	274	4	316	250	245	NA	1	224	50	263	1	212	293	2	600	216	4	NA	273	163	NA	174	183	50	304	2	285	206	301	220	50	NA	NA	236	290	1	3	288	253	217	239
319	359	4	274	4	316	250	247	189	2	222	257	261	3	212	293	2	600	216	4	3	273	163	294	174	193	272	306	1	285	204	303	220	314	268	271	236	290	1	1	285	253	219	236
320	NA	4	271	3	314	NA	247	191	2	222	257	261	3	212	293	1	600	218	NA	4	273	163	NA	174	193	272	304	1	NA	204	NA	220	50	268	271	236	290	1	1	285	253	219	236
321	359	4	274	4	316	250	241	189	2	222	257	261	3	212	293	1	600	218	1	4	273	163	289	174	183	272	304	2	285	204	301	220	314	268	271	236	290	1	1	285	253	219	236
322	NA	NA	NA	NA	312	247	NA	NA	2	222	NA	263	3	212	293	2	180	NA	NA	3	273	163	289	174	NA	272	304	1	283	204	299	223	314	268	271	236	290	1	1	NA	249	NA	239
323	359	4	274	4	650	250	243	189	2	222	257	261	3	212	293	1	600	218	1	4	273	NA	NA	174	193	NA	NA	1	285	204	301	220	NA	268	271	236	290	1	1	282	249	219	236
324	NA	4	274	4	650	250	245	189	2	224	255	263	3	212	293	1	600	214	NA	4	273	167	294	174	185	272	304	1	285	206	301	NA	314	274	289	NA	287	2	3	288	253	217	239
325	NA	NA	271	4	314	247	247	NA	2	222	257	263	1	212	293	NA	182	NA	NA	NA	273	163	289	174	193	256	304	1	283	204	301	223	50	268	271	236	290	2	3	282	249	219	NA
326	359	4	274	4	650	250	249	189	2	222	257	261	1	212	293	2	600	216	4	NA	273	163	289	NA	183	50	306	2	285	206	301	223	314	268	297	238	290	2	3	288	253	215	236
327	359	4	274	4	600	250	233	189	1	224	50	263	1	212	293	2	600	216	1	3	273	163	289	174	183	272	304	1	285	206	301	223	314	268	271	236	290	1	1	282	253	219	236
328	NA	3	274	4	600	250	245	NA	2	222	50	263	1	212	293	2	600	216	4	3	273	163	289	NA	183	272	306	2	285	204	301	220	314	268	271	236	290	1	1	285	253	219	239
329	NA	4	274	3	314	250	241	NA	1	224	50	263	3	212	293	2	600	214	4	NA	273	163	294	174	183	272	304	1	285	206	299	223	50	NA	292	NA	NA	1	3	288	253	217	239
330	359	4	274	4	600	250	249	189	2	222	257	261	1	212	293	2	600	216	4	NA	273	163	289	174	183	50	306	2	285	206	301	223	314	268	297	238	290	2	3	288	253	215	236
331	50	3	274	3	312	NA	NA	NA	1	224	50	263	1	212	293	2	600	216	NA	4	273	163	294	174	183	272	306	2	285	206	301	223	314	268	297	238	290	2	3	288	253	215	236
332	NA	3	274	4	600	250	245	NA	2	222	50	263	1	212	293	2	600	216	4	NA	273	163	289	NA	183	272	306	2	285	206	301	223	314	268	297	238	290	2	3	288	253	215	236
333	50	NA	274	NA	314	NA	NA	NA	1	224	50	263	1	212	293	2	600	216	4	NA	273	163	289	NA	183	50	304	2	285	206	301	223	50	NA	292	236	290	1	3	285	253	217	239
334	50	NA	271	3	312	NA	NA	191	2	222	257	263	3	212	293	1	600	218	1	4	273	163	294	174	193	256	304	1	289	204	301	223	314	272	NA	236	290	1	1	285	253	219	236
335	359	4	274	4	650	250	243	189	2	222	257	261	3	212	293	1	600	218	1	4	273	163	289	174	193	272	650	1	285	204	301	220	314	268	271	236	290	1	1	285	253	219	236
336	50	NA	274	3	312	NA	NA	NA	1	224	50	263	1	212	293	2	600	216	4	3	273	163	289	174	183	272	311	2	285	206	301	223	50	NA	292	NA	NA	1	3	288	253	217	239
337	50	3	274	NA	312	NA	NA	NA	1	NA	50	263	1	212	293	2	600	216	4	4	273	163	289	174	183	50	311	2	285	204	301	223	314	272	NA	238	290	1	1	285	253	217	239
338	50	NA	274	3	312	NA	NA	NA	1	NA	50	263	1	212	293	2	600	216	4	3	273	163	NA	174	183	256	304	2	285	206	301	223	50	NA	NA	NA	NA	1	3	288	253	217	239
339	NA	3	274	NA	NA	NA	NA	NA	2	222	NA	NA	1	212	293	2	600	216	NA	NA	273	163	289	NA	183	50	304	2	285	206	NA	NA	50	NA	NA	NA	NA	2	NA	NA	253	217	239
340	50	NA	274	3	NA	NA	NA	NA	1	224	50	263	1	212	293	2	600	216	4	NA	273	163	289	NA	183	50	304	2	285	206	301	NA	50	NA	NA	236	NA	1	3	288	253	217	239
341	50	4	274	3	312	NA	247	NA	1	224	255	263	3	212	293	2	600	214	4	3	273	163	294	174	183	272	304	2	285	206	301	223	314	272	258	238	290	1	3	282	NA	NA	239
342	NA	4	274	4	316	250	247	189	2	222	257	261	3	212	293	2	600	216	4	NA	273	163	294	174	193	272	650	1	285	204	303	220	314	268	271	236	290	1	1	285	253	219	236
343	373	3	274	4	600	250	245	NA	2	222	50	263	1	212	293	2	600	216	4	3	273	163	294	NA	183	272	304	2	285	204	301	220	314	268	271	236	290	1	1	285	253	219	236
345	359	4	274	4	NA	250	241	NA	2	222	257	261	3	212	293	1	600	216	4	NA	273	163	NA	NA	183	50	304	2	281	206	301	223	314	268	297	238	290	2	3	288	253	215	236
346	359	4	274	4	600	250	247	189	2	222	257	261	3	212	293	2	600	216	NA	4	273	163	NA	174	193	272	650	1	285	204	301	220	314	268	271	236	290	1	1	285	253	219	236
347	359	4	274	4	600	250	247	NA	2	222	257	261	1	212	293	1	600	216	NA	4	273	163	289	174	183	272	650	1	285	206	301	223	314	268	271	236	290	1	1	285	253	219	236
348	NA	4	274	4	600	250	243	189	2	222	257	261	3	212	293	1	600	218	1	4	273	163	289	174	193	272	650	1	285	204	301	220	314	268	271	236	290	1	1	285	253	219	236
349	NA	3	274	3	312	250	239	NA	1	224	255	263	3	212	293	2	600	214	4	3	273	163	294	174	191	272	304	1	285	206	301	223	314	268	297	238	290	1	1	285	253	219	236
350	NA	NA	274	3	600	250	241	NA	1	224	255	263	3	212	293	2	600	214	4	NA	273	163	294	174	191	272	304	1	285	206	301	223	50	NA	292	NA	NA	1	1	285	253	219	239
351	NA	NA	274	3	314	250	253	NA	1	224	255	263	3	212	293	2	600	214	4	3	273	163	294	174	191	272	304	1	285	206	301	223	314	268	297	238	290	2	3	288	253	215	239
352	359	4	274	4	600	250	241	NA	1	224	255	263	3	212	293	1	600	214	4	3	273	163	294	174	191	272	304	1	285	206	301	220	314	NA	292	236	290	2	3	288	253	215	239
353	NA	3	274	3	314	250	241	NA	1	224	255	263	3	212	293	2	600	214	4	NA	273	163	294	174	191	272	304	1	285	206	301	223	50	NA	289	240	NA	1	3	288	253	215	239
354	359	4	274	4	650	250	241	189	2	222	255	263	3	212	293	1	600	216	4	NA	273	163	294	174	183	272	304	1	285	206	301	NA	314	268	271	236	290	1	3	285	253	219	239
355	359	4	274	4	650	250	241	189	2	222	257	261	3	212	293	1	600	218	1	4	273	163	289	174	191	272	304	1	285	206	301	223	50	NA	292	236	NA	2	3	288	253	215	239
356	50	3	274	3	312	250	245	NA	1	224	255	263	3	212	293	2	600	214	4	3	273	163	294	174	191	272	306	1	285	204	301	220	314	268	271	236	NA	1	3	288	253	219	236
357	359	4	274	4	600	250	241	189	2	222	257	261	3	212	293	1	600	218	1	4	273	163	289	174	191	272	304	1	285	206	301	223	50	NA	292	NA	NA	2	3	288	253	215	239
358	50	3	274	3	NA	NA	NA	NA	1	224	50	NA	1	212	293	2	600	216	4	3	273	163	289	174	183	50	311	2	285	204	301	223	50	272	292	238	290	1	3	288	253	217	236
359	NA	4	274	3	314	NA	NA	NA	2	NA	255	263	3	212	293	2	600	214	4	3	273	163	294	174	183	50	304	2	285	204	301	220	314	268	271	236	290	1	1	285	253	219	236
360	373	NA	274	4	600	250	245	189	2	222	50	263	1	212	293	2	600	216	4	NA	273	163	289	NA	183	272	650	1	285	204	301	220	50	268	271	236	290	1	1	285	253	219	236
361	359	4	274	4	316	250	243	189	2	222	257	261	3	212	293	1	600	218	1	4	273	163	NA	174	NA	272	650	1	285	204	301	220	314	268	271	236	290	1	1	285	253	219	236
362	373	3	274	4	600	250	251	189	2	NA	50	263	3	212	293	1	600	218	1	4	273	167	294	174	195	272	650	1	285	206	301	223	314	274	289	242	287	2	3	288	249	NA	236
363	373	3	274	4	650	250	251	189	2	222	50	263	3	212	293	1	600	218	1	4	273	167	294	174	195	272	650	1	285	206	301	223	314	274	289	242	287	2	3	288	249	219	236
364	359	3	274	4	NA	250	245	189	2	222	NA	263	1	212	293	2	600	216	4	3	273	163	289	174	183	272	NA	1	285	204	301	220	314	268	271	236	290	1	1	285	253	219	236
365	373	3	274	4	600	250	245	189	2	222	50	263	1	212	293	2	600	216	4	NA	273	163	289	174	183	272	306	1	285	204	301	220	314	268	271	236	290	1	1	285	253	219	236
366	359	4	274	4	600	250	233	189	2	222	257	261	3	212	293	1	600	218	1	4	273	163	294	174	183	281	304	2	285	204	301	220	314	268	271	236	290	1	1	285	253	219	236
367	50	3	274	NA	312	NA	NA	NA	1	224	50	263	1	212	293	2	600	216	1	4	273	163	NA	174	191	272	304	1	285	206	301	223	314	268	297	238	290	2	3	288	253	215	236
368	NA	3	274	4	NA	250	251	NA	2	222	50	263	3	212	293	1	600	218	1	4	273	167	294	174	195	272	650	1	285	206	NA	223	314	274	289	242	287	2	3	NA	249	NA	236
CK1	50	3	274	3	312	NA	241	NA	1	224	50	263	1	212	293	2	186	216	4	4	273	NA	289	NA	183	272	304	2	285	206	301	223	50	NA	NA	238	290	2	3	288	253	219	239
CK2	373	3	274	3	312	NA	241	189	1	224	50	263	1	212	293	2	650	216	4	4	273	NA	289	174	183	272	304	1	285	206	301	220	314	268	271	238	290	2	1	288	253	217	236
CK3	50	3	274	3	312	NA	241	189	1	224	50	263	1	212	293	2	650	216	4	4	273	NA	289	174	183	272	NA	2	285	206	NA	223	50	268	292	238	NA	2	3	288	253	219	239
CK4	50	3	274	3	312	NA	241	189	1	224	50	263	1	212	293	2	650	216	4	4	273	NA	289	NA	183	272	304	2	285	206	301	220	314	274	258	238	290	2	1	282	249	NA	236

## Sheet: whole genome genotyping data
Table S8 Genotyping data of all accessions for 43 3B-specific markers and 70 whole-genome SSR markers.
Note: NA indicates missing data
Chr.	1AL	1AL	1BS	1BS	1DL	1DS	2AL	2AS	2BS	2BL	2DL	2DS	3AS	3AL	3BS	3DL	3DS	4AS	4AL	4BL	4BL	4DL	5AS	5AL	5BL	5BS	5DL	5DS	6AL	6BL	6BS	6DS	6DS	7AS	7BS	7BS	7D	7DL	1AS	1BL	1BL	1DS	2AL	2A	2BS	2B	2D	3AL	3BS
Code	gwm99	gwm135	gwm11	gwm413	gwm642	gwm337	gwm312	gwm372	gwm257	gwm120	gwm539	gwm261	gwm2	gwm480	gwm566	gwm664	gwm341	gwm610	cfd17h8a	gwm251	gwm149	cfd17h8d	gwm415	gwm186	gwm408	gwm234	gwm272	gwm190	gwm427	gwm219	gwm626	gwm469	gwm325	gwm260	gwm400	gwm46	gwm44	gwm437	gpw7072	gpw7443	gpw7577	gpw7082	gpw7570	cfe175	gpw7438	cfe52	cfe68	gpw7213	gpw7452
2	108	139	197	NA	189	207	216	323	197	152	136	175	114	173	126	153	124	170	156	111	155	202	133	141	150	237	145	212	214	150	104	174	144	164	146	170	182	91	241	219	238	100	234	50	303	160	380	335	139
3	108	139	211	102	205	185	220	313	197	144	134	175	114	173	122	153	126	172	50	111	166	170	133	125	169	227	137	212	212	179	117	172	144	166	148	172	164	109	238	219	238	100	234	50	297	178	380	335	139
4	108	139	NA	102	189	185	220	309	197	152	134	175	114	173	126	153	142	170	50	111	166	188	133	125	150	227	137	202	200	179	104	172	144	166	148	172	182	109	235	219	253	100	234	50	297	178	380	335	139
5	108	196	215	108	203	183	220	335	197	154	138	197	114	173	126	153	140	170	156	NA	166	188	133	125	181	229	137	210	220	179	104	172	144	NA	148	172	184	91	235	219	238	100	234	50	297	178	380	335	141
6	108	139	191	102	189	185	220	313	197	152	134	173	114	173	126	153	142	170	156	111	166	188	133	125	150	245	137	212	220	189	104	172	144	166	148	172	182	109	238	219	253	100	234	50	297	178	380	NA	139
7	112	139	195	92	203	191	230	309	201	144	157	173	114	173	124	153	142	170	156	111	166	196	133	101	181	241	135	212	214	191	104	170	137	162	148	172	184	91	235	219	238	100	234	NA	297	160	380	335	141
12	108	196	195	92	189	185	220	317	197	150	155	175	114	173	126	155	136	174	50	113	164	188	127	125	181	239	135	212	NA	185	133	172	141	166	148	182	180	101	238	219	238	100	234	242	303	178	380	335	141
13	108	139	195	92	203	189	220	325	197	154	155	175	114	173	126	153	124	NA	156	81	164	206	133	101	181	239	145	212	200	197	104	168	144	166	150	170	190	115	238	219	238	100	231	50	297	NA	377	335	141
16	108	139	195	92	189	187	220	319	197	152	134	175	114	173	126	153	136	170	162	105	155	188	133	125	181	227	145	210	212	189	NA	172	141	166	146	166	182	109	238	219	238	100	234	50	303	178	380	335	139
19	108	139	199	90	191	173	194	309	197	142	140	193	114	173	126	153	144	174	156	109	155	186	133	101	150	247	137	212	200	191	104	170	148	168	148	176	184	111	238	219	238	100	234	50	303	178	380	335	141
20	110	190	197	110	203	189	210	307	195	NA	140	165	126	173	124	153	140	168	156	111	155	196	133	141	181	227	137	210	200	179	133	168	135	164	138	178	178	111	238	219	238	100	234	50	297	178	380	335	139
21	108	139	197	110	191	185	216	333	197	156	140	193	114	173	120	151	124	172	156	107	155	206	133	123	150	227	139	210	200	191	104	176	141	170	138	176	176	NA	241	219	232	100	234	50	297	160	380	335	143
22	108	196	195	120	191	173	194	329	195	150	155	191	114	173	126	153	144	172	50	109	155	170	131	101	181	229	137	212	200	150	104	176	148	166	140	180	184	111	238	219	238	100	234	242	303	160	380	335	141
23	108	139	NA	108	203	187	192	286	195	138	140	193	114	173	120	155	124	172	50	109	168	186	131	123	150	249	137	206	200	175	133	176	144	168	148	172	182	91	238	219	238	100	234	50	297	178	380	335	143
24	108	139	199	92	203	187	194	321	197	146	128	193	126	173	120	153	142	170	156	113	155	186	131	101	195	239	131	216	200	189	133	176	141	156	146	176	184	91	241	219	238	100	234	242	297	178	380	335	127
25	108	194	199	90	203	183	216	313	197	150	140	193	114	173	128	153	138	174	50	109	155	170	133	125	195	NA	131	212	216	189	131	170	141	166	158	160	172	109	238	219	238	100	234	50	303	160	380	335	137
26	108	50	197	94	203	181	216	313	197	150	150	203	114	173	128	153	138	174	50	101	164	202	133	125	181	227	137	214	216	189	131	170	141	174	158	160	172	109	244	219	238	100	234	50	303	160	380	335	137
27	108	139	197	94	203	189	210	333	195	148	142	175	114	NA	124	153	138	174	50	111	166	172	133	121	181	243	145	214	190	181	131	170	144	174	140	188	174	109	241	219	238	100	228	236	303	190	380	335	139
28	108	139	195	94	NA	173	220	311	197	150	134	193	114	NA	126	153	142	170	156	113	NA	188	133	125	NA	227	135	202	218	150	104	174	144	164	148	174	180	109	NA	219	238	100	234	50	297	178	380	335	139
35	108	141	193	92	189	183	210	309	197	154	132	193	114	177	124	153	132	170	156	93	164	188	133	101	150	239	139	212	200	199	104	176	141	156	146	172	174	117	238	219	238	100	234	242	NA	178	NA	335	141
41	108	184	NA	NA	191	185	220	NA	197	150	140	175	114	173	126	153	142	170	156	111	155	200	129	125	181	239	135	202	NA	179	104	NA	139	166	148	172	176	109	244	219	238	100	234	242	303	160	380	331	141
43	108	139	193	92	203	185	194	319	197	150	140	165	114	173	122	153	140	170	156	109	155	194	135	139	173	241	145	210	212	191	133	174	141	166	146	172	178	121	235	219	238	130	234	50	303	178	380	335	139
44	108	NA	197	104	203	185	220	323	197	152	136	175	114	177	124	153	136	170	162	113	155	188	127	101	181	229	145	210	214	191	104	176	141	166	146	172	182	91	241	219	238	100	234	50	303	178	380	335	139
47	112	151	197	108	203	185	224	319	195	154	134	165	126	173	122	153	128	170	156	115	166	206	131	101	183	245	145	214	200	183	133	160	141	148	150	178	180	115	241	219	238	100	234	50	303	178	380	335	139
55	108	50	193	92	189	203	194	311	197	156	128	165	114	173	128	155	136	170	50	111	155	210	133	131	150	231	137	212	218	173	104	174	144	162	150	184	180	113	241	219	238	100	234	50	297	178	380	335	141
58	108	50	193	92	203	195	194	311	197	130	128	165	126	173	128	155	136	172	156	111	155	208	133	131	183	247	137	212	200	173	135	170	152	162	138	178	180	105	241	219	NA	100	234	50	297	182	380	335	141
60	108	135	195	92	189	185	194	331	197	146	140	175	116	173	124	153	138	172	150	111	164	190	133	133	181	239	137	208	214	195	104	178	144	150	150	178	184	101	241	219	238	100	234	50	303	178	380	331	141
61	108	176	199	92	191	211	192	313	201	156	140	175	114	173	126	153	136	170	158	111	164	188	133	137	183	229	145	208	232	197	133	174	144	148	130	158	180	115	238	219	238	NA	234	50	303	178	380	335	141
62	112	202	199	92	189	203	194	323	197	142	155	175	116	173	130	153	134	172	156	111	155	194	133	131	179	237	137	206	212	181	133	176	141	158	148	156	174	113	238	NA	238	100	234	242	303	178	380	335	141
65	112	141	189	94	189	189	248	317	195	150	124	175	116	173	124	155	126	170	156	115	155	192	133	125	183	241	145	212	220	191	133	162	139	164	156	182	172	109	238	219	238	100	234	50	297	160	380	331	139
71	108	141	NA	108	189	191	194	313	201	150	124	175	114	173	126	153	124	172	50	93	155	194	133	101	179	241	137	208	200	179	133	174	139	146	148	180	180	115	238	219	238	100	234	50	297	160	380	335	139
84	108	139	197	92	189	185	216	319	197	152	138	175	114	173	126	155	136	170	156	117	155	202	129	141	150	227	145	212	214	189	104	172	144	166	146	170	190	91	238	219	253	130	222	50	297	178	380	335	141
87	108	139	195	108	189	185	216	323	197	152	134	175	114	173	126	153	138	170	156	117	155	206	131	141	150	243	145	202	214	NA	104	172	144	166	146	170	182	91	241	219	238	130	234	NA	303	178	380	NA	141
91	112	196	199	90	191	173	194	319	197	138	140	193	116	173	124	153	124	170	NA	107	155	186	131	NA	NA	229	139	212	NA	191	104	176	144	160	150	170	182	91	229	219	238	100	234	242	297	178	380	335	141
92	108	196	195	90	NA	173	216	333	NA	152	126	165	114	173	122	153	NA	174	NA	NA	155	NA	NA	127	150	245	137	NA	NA	183	104	176	144	NA	136	174	182	119	229	219	238	100	234	242	297	178	380	335	139
93	108	196	197	92	189	183	NA	311	NA	154	136	165	114	173	122	153	NA	168	NA	111	155	186	131	125	NA	237	137	NA	NA	179	133	174	144	162	136	176	180	103	235	219	238	100	234	50	297	178	380	335	141
95	108	151	197	88	191	187	222	333	193	138	150	165	114	173	122	153	124	170	NA	113	155	186	133	101	173	247	137	212	218	191	104	168	144	164	158	164	186	119	235	219	238	100	234	50	297	178	380	335	139
96	NA	139	193	92	189	189	192	286	193	156	134	165	114	173	132	153	124	170	50	101	166	188	133	123	183	239	137	212	216	179	104	166	139	166	140	178	172	131	235	219	238	100	234	242	303	182	NA	335	139
97	110	133	193	98	191	185	246	309	197	162	144	203	114	175	126	153	126	NA	50	93	164	210	133	129	150	229	137	208	218	156	104	172	144	148	150	148	186	107	238	219	238	100	222	50	297	178	380	335	141
98	110	133	193	98	191	185	246	309	197	162	144	203	114	175	126	153	126	NA	50	93	164	210	133	129	150	229	137	208	218	156	104	172	144	148	150	148	186	107	238	219	238	100	222	50	297	178	380	335	141
100	118	139	205	92	191	179	216	309	195	150	126	191	114	173	126	153	142	170	156	NA	155	188	131	125	NA	247	137	210	220	NA	104	178	144	164	148	172	190	109	241	219	238	100	234	50	297	178	380	335	139
101	108	182	205	92	203	187	238	309	197	146	140	191	126	173	120	153	132	170	156	117	155	206	131	101	195	239	139	214	200	NA	104	178	144	166	148	172	186	109	NA	NA	NA	100	234	NA	NA	160	NA	335	139
102	108	139	193	82	NA	185	238	309	197	146	140	193	114	173	122	153	142	174	156	109	168	186	133	101	195	247	139	212	208	191	104	170	144	168	148	172	182	91	NA	219	238	100	234	NA	303	160	NA	335	139
103	108	196	193	92	189	171	194	317	197	152	138	175	114	173	126	153	132	172	156	109	155	188	135	125	181	227	139	212	212	187	104	176	144	156	132	172	186	101	NA	219	NA	NA	234	50	NA	NA	NA	335	141
104	108	196	193	90	191	187	194	298	197	150	140	193	126	173	NA	153	132	172	NA	109	155	186	131	123	150	239	139	212	216	193	104	176	141	NA	134	176	188	91	238	219	238	100	234	242	297	178	380	335	143
108	108	139	NA	92	189	187	216	323	197	150	140	193	114	173	126	153	136	170	156	109	168	206	135	101	150	239	145	212	216	181	104	170	144	166	148	172	182	91	235	219	238	100	234	50	303	160	380	335	141
110	108	139	199	90	189	183	216	309	195	138	140	165	114	173	122	153	132	170	156	107	155	200	135	131	195	239	137	214	214	191	104	154	141	166	148	148	186	131	232	219	238	NA	234	242	303	178	380	50	139
111	112	182	197	110	191	187	216	333	197	156	128	193	114	173	120	153	142	172	156	107	155	206	133	123	150	227	137	212	216	191	133	176	148	166	148	170	182	91	232	219	238	100	234	50	297	NA	380	335	143
112	108	139	201	92	191	203	220	333	195	156	134	193	116	173	124	155	142	170	156	111	155	170	133	105	181	239	137	214	214	191	104	170	148	166	150	176	174	103	241	219	238	100	234	50	297	178	380	335	139
113	108	182	205	88	191	183	238	319	197	138	142	193	114	NA	120	153	142	172	156	113	155	206	133	123	150	229	137	212	216	NA	104	176	148	164	148	170	182	91	235	232	238	100	234	50	297	178	380	NA	143
114	108	151	197	110	191	187	216	315	197	138	126	193	114	173	126	151	142	170	156	105	164	206	133	123	152	229	137	216	216	191	133	176	148	144	148	170	180	91	232	219	238	100	234	50	297	178	380	335	141
115	108	182	205	90	191	183	238	309	197	138	142	193	124	191	120	153	142	170	156	113	155	206	135	123	152	227	137	212	216	NA	104	176	148	164	148	170	182	91	235	232	238	100	234	50	297	178	380	335	143
116	108	182	205	90	191	185	238	309	197	138	NA	195	114	173	120	151	142	172	156	113	155	206	133	123	150	227	137	212	216	179	104	176	146	166	148	170	182	91	235	219	238	100	234	50	297	178	380	50	143
117	NA	182	197	106	191	185	216	333	197	156	128	193	114	173	120	151	142	172	156	105	155	192	135	123	150	227	137	212	212	179	133	176	146	166	148	170	182	91	232	219	238	100	234	50	297	180	380	335	143
118	106	139	197	92	189	185	222	313	197	152	134	175	114	173	126	153	136	170	156	111	166	188	131	141	195	243	145	202	214	189	NA	174	144	166	148	182	190	109	235	219	238	100	234	50	297	178	380	335	141
126	108	139	195	NA	189	185	220	313	197	152	136	175	114	NA	126	153	136	170	50	113	164	188	133	125	181	243	135	212	NA	183	104	174	144	166	148	182	180	109	235	219	238	100	234	50	297	178	380	335	141
134	108	139	197	108	189	185	224	313	195	150	144	175	114	173	122	153	126	174	156	111	155	194	133	125	181	239	137	212	210	191	133	168	139	164	148	178	172	113	235	219	238	100	234	50	297	160	380	335	139
135	108	139	197	108	189	187	224	317	195	154	136	165	114	173	124	153	126	172	156	81	164	206	133	123	181	239	137	212	212	179	133	168	135	164	148	180	172	111	235	219	238	130	234	50	297	NA	380	335	139
138	108	139	199	94	189	181	216	317	197	150	136	175	114	173	120	153	90	170	156	109	155	188	133	125	181	243	135	212	216	191	104	168	144	166	148	172	180	109	238	219	238	100	234	50	297	160	380	335	143
145	112	196	199	104	189	189	194	333	193	146	140	165	114	173	120	153	154	174	156	111	155	186	135	123	183	237	137	206	216	191	133	170	135	166	140	178	178	131	232	219	238	100	234	242	303	178	380	335	127
146	108	137	195	90	189	203	192	315	195	158	159	175	114	177	120	153	140	174	158	111	164	172	135	101	183	237	137	204	200	193	133	168	144	164	138	176	178	105	241	219	238	NA	234	50	303	178	380	335	127
147	118	196	199	98	189	185	194	333	193	146	140	165	114	173	120	153	154	174	156	109	164	204	135	123	NA	237	137	206	208	191	133	170	137	166	138	178	178	131	232	219	238	100	234	242	303	178	380	335	127
148	108	139	199	92	191	173	224	319	197	138	138	193	114	173	122	153	128	170	NA	117	166	NA	133	137	181	243	139	212	220	191	104	168	144	166	138	178	182	131	232	219	238	130	234	242	303	178	380	335	139
151	108	139	197	92	189	183	240	311	195	156	136	165	128	173	122	153	146	168	156	111	155	188	131	131	150	247	137	214	216	179	133	172	144	162	146	176	180	103	238	219	238	100	NA	50	297	178	380	335	141
152	NA	194	195	90	203	189	194	NA	195	146	140	165	114	173	120	153	156	172	156	109	155	172	135	101	183	247	139	212	NA	NA	133	168	141	NA	138	176	186	99	241	219	238	100	234	242	297	178	380	335	127
154	108	182	205	90	203	185	194	319	197	146	155	193	114	173	122	153	NA	170	156	113	155	200	133	101	181	239	147	212	200	187	133	170	141	156	148	176	178	91	232	232	238	130	234	50	303	160	380	335	139
155	108	196	193	90	191	183	194	319	197	156	155	193	126	173	122	153	90	170	156	113	155	200	133	NA	181	239	139	212	200	191	133	176	146	156	132	170	182	117	241	219	238	100	228	50	297	178	380	335	139
156	108	182	205	90	189	187	194	323	185	148	140	193	126	173	122	153	130	170	156	113	155	200	133	101	173	239	139	212	216	189	133	176	141	156	134	176	182	91	232	219	238	100	234	50	297	180	380	NA	139
157	108	196	193	92	203	185	194	323	197	150	140	193	126	173	124	153	132	174	156	113	155	200	133	101	181	239	137	212	200	187	104	174	141	156	134	176	174	111	238	219	238	100	234	50	303	160	380	335	141
158	136	50	195	92	203	175	194	323	197	144	140	193	118	173	122	153	124	170	156	113	155	194	133	101	195	239	137	212	206	179	133	168	141	162	138	NA	178	117	241	219	238	100	234	50	303	178	380	335	139
159	108	139	189	94	189	181	212	323	197	146	140	193	126	173	122	153	132	170	156	117	155	194	131	101	181	239	139	212	200	187	133	176	141	NA	NA	176	178	117	241	219	238	100	234	50	303	160	380	335	139
160	108	139	NA	92	205	189	216	317	197	146	140	193	116	173	122	153	142	170	156	111	155	200	131	101	195	239	147	212	216	189	133	170	144	170	146	176	182	117	241	NA	NA	100	234	50	297	160	380	335	139
161	108	50	195	92	203	175	212	323	197	132	140	193	118	173	122	153	124	170	156	113	155	194	131	101	195	239	137	212	200	179	133	166	141	168	138	176	178	117	241	219	238	100	234	50	303	178	380	335	139
162	108	50	195	92	203	185	NA	323	197	NA	140	193	126	173	122	153	124	170	156	113	155	194	131	NA	195	239	137	212	216	187	133	166	141	156	138	178	174	117	241	219	238	100	234	50	303	178	380	335	139
171	108	139	201	92	189	185	216	309	197	148	138	165	114	173	124	153	136	170	156	107	155	188	135	NA	181	247	145	210	214	191	104	170	144	140	148	168	182	91	235	219	238	100	234	50	303	160	380	335	139
173	108	194	193	92	205	187	194	325	197	136	140	193	126	173	122	153	136	170	156	113	155	208	133	101	181	239	139	212	216	187	133	168	141	156	146	180	186	119	235	219	238	100	234	50	297	178	380	335	139
174	118	139	197	92	203	185	216	323	197	142	140	193	126	173	122	153	132	170	156	113	155	200	131	101	173	239	139	212	200	187	133	176	141	168	146	176	184	101	244	NA	232	100	234	242	297	178	380	335	139
175	110	139	193	92	189	187	192	323	195	162	140	175	114	173	122	153	132	172	156	113	166	200	131	141	150	239	137	214	200	187	133	170	NA	168	134	176	178	107	238	219	238	100	234	NA	303	NA	380	335	139
176	108	196	191	98	203	193	194	303	201	146	140	193	114	173	132	153	132	172	156	113	155	202	131	101	181	249	137	208	200	179	133	176	135	156	140	180	184	131	238	219	238	100	234	50	297	178	380	335	139
177	108	139	193	92	203	171	194	305	195	150	140	193	126	177	122	153	132	170	156	113	155	200	129	141	173	239	139	212	200	150	104	170	141	168	132	176	184	91	244	219	238	100	234	50	303	160	380	335	139
178	118	50	205	92	203	187	194	321	195	120	140	193	126	173	122	153	132	172	156	113	155	200	133	119	181	239	139	212	200	187	NA	176	141	156	134	178	184	101	238	219	238	100	234	50	303	178	380	335	139
179	118	139	195	92	203	183	194	303	197	142	140	193	126	177	122	153	132	170	156	111	NA	200	133	115	173	239	137	212	200	179	133	166	141	170	132	176	184	117	238	219	238	100	234	50	297	178	380	335	139
181	118	196	NA	NA	191	183	238	323	197	NA	153	193	114	173	122	153	132	170	156	109	168	200	135	123	195	239	145	210	200	187	133	176	141	NA	134	172	184	91	241	219	238	100	234	242	303	178	380	335	143
182	108	196	195	94	203	187	194	333	197	146	140	193	116	173	124	155	142	170	156	113	164	200	131	105	181	239	145	214	200	191	133	172	144	170	148	176	174	117	238	219	238	100	234	50	297	178	380	335	139
183	118	139	197	108	189	189	216	309	195	152	140	193	114	173	126	153	154	174	156	101	164	188	129	101	150	239	145	212	218	191	104	170	141	168	148	172	182	91	238	232	NA	100	234	242	303	NA	380	335	141
184	108	196	205	90	203	185	194	323	195	138	140	193	114	173	128	155	142	174	156	113	166	200	133	123	181	239	139	214	216	NA	133	172	141	NA	148	176	NA	117	238	219	238	100	234	242	297	178	380	335	143
185	108	50	195	92	189	185	194	307	193	150	140	165	114	173	122	153	140	NA	NA	111	155	200	133	NA	173	237	NA	212	216	191	104	NA	144	164	140	186	NA	115	244	219	238	100	234	242	303	160	380	335	139
186	110	196	195	92	191	185	220	313	197	156	138	193	126	173	120	153	132	174	156	113	155	206	131	101	195	239	139	212	200	189	133	172	144	146	148	172	184	91	241	219	238	100	234	50	303	166	380	335	143
187	108	151	193	92	203	187	216	333	197	156	140	193	114	173	126	151	142	172	156	107	NA	210	135	123	150	239	137	212	200	191	133	170	141	160	134	170	188	119	238	219	238	100	234	50	297	178	380	335	141
188	112	182	193	92	203	183	194	317	197	156	138	193	114	173	126	153	142	170	156	91	157	200	135	101	181	227	139	212	216	187	133	176	141	170	134	176	178	91	241	219	238	100	234	50	297	NA	380	335	141
189	108	139	NA	NA	203	185	194	333	197	146	140	193	126	173	122	153	132	170	156	113	155	170	135	125	181	241	139	212	202	NA	104	170	141	164	134	176	178	117	241	219	238	100	234	50	303	160	380	335	139
190	108	139	205	94	191	173	238	319	195	138	128	193	114	191	120	153	142	170	156	107	155	206	131	121	150	229	137	212	212	179	104	176	141	166	132	148	182	91	232	219	238	100	234	NA	297	178	380	331	143
191	108	139	205	94	191	173	194	309	197	138	128	193	114	191	120	153	142	170	156	113	155	188	131	121	150	229	137	212	214	179	104	170	141	168	148	172	182	91	232	232	238	100	234	242	297	178	380	335	143
192	112	196	199	94	191	173	194	300	197	138	140	165	114	191	120	151	142	170	156	107	155	206	131	121	195	233	137	212	214	191	104	176	141	166	140	148	186	91	232	219	238	100	234	242	303	178	380	331	143
193	112	196	199	90	191	173	216	300	197	138	140	165	114	191	120	153	142	170	156	107	155	206	131	121	195	233	137	212	214	191	104	176	141	166	140	148	186	91	232	219	238	100	234	50	303	178	380	335	143
194	108	139	199	90	191	173	194	300	197	146	142	165	114	173	124	153	152	170	156	107	155	206	133	121	195	237	137	206	214	191	104	176	141	166	140	148	182	91	232	219	238	100	234	242	303	178	380	335	141
195	108	196	199	90	191	173	194	319	195	146	128	165	114	173	120	153	142	170	156	107	155	206	131	121	150	233	137	212	214	191	104	168	141	166	140	148	178	91	232	219	238	100	234	242	303	178	380	335	127
196	108	196	205	94	191	173	216	313	197	138	128	175	114	173	126	151	142	172	158	107	155	206	131	121	150	233	137	214	214	191	104	176	148	164	148	172	182	91	232	219	238	100	234	50	297	178	380	335	139
197	108	139	205	98	191	173	194	333	197	138	126	193	114	173	120	153	142	170	156	113	155	186	133	123	197	239	137	212	214	179	104	176	141	166	140	182	182	91	232	232	238	100	234	242	297	178	380	335	143
198	110	196	197	90	189	173	194	319	195	152	140	193	114	173	126	153	142	170	156	109	155	196	131	119	195	229	131	212	214	191	104	176	137	166	136	182	188	119	232	232	238	100	234	242	303	180	380	335	141
199	110	143	193	98	189	173	194	317	193	146	155	193	114	NA	128	153	124	174	156	111	176	204	131	151	177	239	139	212	200	191	133	176	144	166	138	172	184	121	232	232	229	100	234	50	303	178	380	335	139
200	138	139	195	94	191	203	238	317	193	156	155	205	126	189	122	151	124	172	156	111	155	200	133	151	177	241	145	212	212	179	104	168	137	170	158	172	172	103	241	232	238	100	234	50	303	182	380	335	139
201	112	139	193	98	191	203	238	317	193	NA	148	205	128	189	128	153	124	172	156	113	164	200	133	151	177	247	145	210	212	183	104	176	137	170	138	172	172	103	238	232	229	100	234	50	297	178	380	NA	139
202	112	143	193	98	189	189	238	270	193	146	136	205	128	NA	128	153	124	174	156	111	176	204	131	151	150	247	139	212	200	183	133	176	144	156	138	172	180	121	238	232	229	100	234	50	303	178	380	335	139
203	112	143	193	98	191	189	238	270	195	140	136	193	128	NA	128	153	124	174	156	111	176	204	131	151	177	241	137	212	212	183	133	176	144	166	138	172	180	103	238	219	238	100	234	50	297	178	380	335	139
204	112	50	195	90	189	205	238	315	195	138	136	165	128	NA	128	153	124	174	156	111	155	202	133	127	150	247	137	214	200	183	133	176	144	170	138	172	172	103	238	219	238	100	234	242	303	160	380	335	139
205	112	143	193	94	189	189	242	317	193	136	157	211	128	NA	128	155	124	168	154	111	176	204	133	143	177	239	137	212	200	183	131	164	144	170	148	182	180	111	232	219	238	100	234	50	297	178	380	335	139
206	112	139	195	94	191	203	238	317	193	156	155	205	126	NA	120	153	124	172	156	111	155	204	131	151	177	247	137	214	200	179	133	164	137	170	158	172	180	121	238	232	229	100	234	50	303	182	380	335	139
207	138	143	193	92	191	203	238	317	193	144	140	165	114	189	122	153	124	172	156	111	155	200	131	151	177	247	145	212	200	179	135	168	144	170	148	172	172	103	238	219	238	100	234	50	303	160	380	335	139
208	112	196	199	90	189	173	216	333	193	138	140	165	114	191	120	153	152	170	156	107	155	206	133	121	150	229	137	206	214	179	104	168	135	166	140	180	182	133	232	219	238	100	234	50	297	178	380	331	143
209	112	196	199	90	189	189	216	333	197	146	140	165	114	191	120	153	128	174	156	107	155	206	133	137	150	229	137	206	214	NA	104	NA	135	166	140	178	182	105	232	219	238	100	234	50	297	178	380	331	127
210	112	196	199	90	189	173	216	333	193	138	140	165	114	191	120	153	152	170	156	107	155	206	133	121	150	229	137	206	214	179	104	168	135	166	140	178	182	133	232	219	238	100	234	50	297	178	380	331	143
211	108	139	199	90	203	191	216	284	195	138	136	165	114	173	132	153	138	174	158	107	155	204	133	129	150	229	137	206	214	179	133	176	141	166	140	178	178	123	232	219	238	100	234	50	303	178	380	335	139
212	108	141	191	92	203	189	194	317	193	138	138	193	128	193	122	151	128	170	156	107	155	194	133	119	187	247	145	210	214	177	104	176	135	164	136	144	188	91	232	219	238	100	234	50	297	180	380	335	139
213	110	143	193	98	189	205	238	270	193	146	155	205	128	173	120	153	124	174	156	111	155	186	133	121	150	247	139	212	200	179	133	176	144	170	138	148	180	121	238	232	238	100	234	50	303	178	380	NA	139
214	112	141	195	98	189	173	238	315	195	138	130	193	126	173	128	151	142	176	158	111	166	186	131	121	187	229	137	214	214	177	104	172	137	164	136	146	188	NA	232	232	232	NA	234	242	297	178	380	NA	139
215	112	141	197	100	189	203	242	319	195	138	189	195	126	197	132	151	140	176	154	111	164	206	131	119	187	245	137	214	212	195	104	174	139	158	136	NA	186	115	232	232	232	100	234	242	303	178	380	331	139
216	108	139	199	90	189	185	194	313	195	138	140	165	114	173	122	153	126	172	158	113	155	206	133	121	185	239	137	214	216	191	104	176	141	164	158	148	170	121	241	219	232	100	234	50	297	178	380	335	139
217	108	139	199	90	189	185	194	333	195	138	136	165	114	173	122	153	126	172	158	113	155	206	133	121	185	239	137	212	210	191	104	176	141	164	158	170	170	91	235	219	238	100	234	50	297	178	380	335	139
218	108	139	199	90	189	185	216	333	195	138	140	165	114	173	122	153	142	170	156	107	155	200	133	129	185	239	137	214	210	191	104	176	148	166	148	148	170	91	235	219	238	100	234	50	303	NA	380	50	139
219	108	139	199	90	NA	185	194	311	195	138	140	165	114	191	122	153	126	172	156	113	155	206	133	121	185	239	137	214	216	191	104	176	NA	164	158	148	180	121	241	219	NA	100	234	50	297	178	380	335	139
220	108	139	199	90	NA	185	216	333	195	138	136	165	114	191	122	153	126	170	156	107	155	206	133	121	185	239	137	214	210	191	104	176	141	164	148	148	170	91	241	219	232	100	234	50	303	178	380	50	139
221	108	139	199	90	189	185	194	333	195	138	140	165	114	173	122	153	126	172	158	113	155	206	133	121	185	239	137	214	216	191	104	176	141	164	148	148	180	121	241	219	232	100	234	50	297	178	380	335	139
222	108	139	199	90	191	173	216	333	195	138	140	165	114	173	122	153	142	170	148	107	155	200	133	129	185	239	137	212	212	173	104	176	144	156	150	148	170	91	235	219	238	100	234	50	303	178	380	335	139
223	108	139	199	90	191	173	216	333	195	138	140	165	114	173	122	153	142	170	148	107	155	200	133	129	185	239	137	212	212	173	104	182	144	154	150	148	170	91	235	219	232	100	234	50	303	178	380	335	139
224	108	139	199	90	189	173	194	333	193	138	130	193	114	191	120	153	126	172	156	107	155	188	133	121	185	239	137	212	214	179	104	176	141	164	148	148	182	121	241	219	238	NA	234	NA	297	NA	380	335	143
225	138	139	199	92	189	189	238	333	193	146	155	205	126	173	120	151	124	170	154	111	155	200	133	121	177	241	139	212	200	189	104	168	144	170	140	178	184	109	235	232	238	100	234	50	303	160	380	335	139
226	112	143	195	98	189	189	238	317	193	146	134	205	126	173	128	151	142	168	154	111	176	204	131	151	177	247	139	212	212	183	133	164	144	170	138	172	178	121	235	219	229	100	234	50	297	178	380	335	139
227	108	50	197	94	189	205	238	315	195	144	134	193	128	189	122	153	142	174	156	111	155	200	133	133	185	229	145	214	216	191	133	164	137	150	158	178	180	101	241	232	238	100	234	50	303	178	380	335	139
228	112	139	195	94	189	187	238	323	195	146	153	193	128	173	NA	153	124	NA	158	111	155	206	133	135	195	229	137	212	200	187	133	164	146	170	140	178	180	121	232	219	232	100	234	50	303	178	380	335	139
229	112	143	195	92	189	203	238	311	195	144	140	165	128	173	120	151	138	172	156	113	155	200	133	147	185	233	145	212	200	175	133	178	144	150	158	148	180	133	238	219	238	100	234	50	303	178	380	335	139
230	108	NA	195	90	189	203	238	317	197	146	155	165	126	NA	128	153	128	172	156	111	155	196	133	NA	181	247	137	210	216	183	133	178	144	158	150	176	172	103	238	232	238	100	234	50	303	160	380	335	139
231	110	139	197	108	191	173	238	315	193	146	136	205	114	173	122	151	128	170	156	109	155	200	133	121	185	241	135	212	212	189	104	174	144	170	134	178	174	91	241	219	238	100	234	50	303	178	380	335	139
232	112	182	195	120	203	205	222	317	195	NA	165	193	126	189	130	151	142	174	156	111	164	196	133	121	181	239	139	212	216	191	104	174	148	158	158	178	174	91	232	232	238	NA	234	50	297	178	380	335	139
234	118	50	195	108	189	189	192	317	193	130	128	165	128	173	120	153	140	172	158	111	155	208	133	121	183	237	137	206	200	183	104	168	139	166	160	146	178	105	241	219	NA	NA	234	50	303	NA	380	335	127
235	118	50	209	100	203	189	194	321	197	144	128	165	128	177	122	153	140	174	156	105	166	208	133	141	181	247	137	210	200	179	133	170	152	156	138	176	178	105	241	NA	238	100	234	50	303	160	380	335	139
236	108	137	197	108	203	189	194	317	195	130	128	165	114	177	122	153	132	172	156	111	155	208	133	123	183	247	145	212	232	179	133	168	139	156	138	148	178	101	244	219	238	100	234	242	303	182	380	335	139
237	108	139	195	98	189	173	192	331	197	138	128	165	114	191	120	151	142	170	156	107	155	206	133	123	150	229	137	212	214	179	104	176	152	166	136	146	182	91	232	219	NA	NA	234	242	297	NA	380	331	143
238	108	139	209	100	NA	173	192	333	197	138	128	165	114	191	NA	151	NA	170	156	107	155	206	133	123	150	229	137	206	218	179	104	170	141	162	136	146	182	91	232	219	NA	100	234	242	297	178	380	331	143
239	108	139	199	98	189	173	216	317	197	138	128	165	114	191	120	153	142	170	156	107	155	206	133	121	150	229	137	212	212	177	104	170	152	166	148	178	176	105	232	219	NA	110	234	242	297	NA	380	331	127
240	108	137	197	108	203	189	194	317	195	130	128	165	114	173	122	153	132	172	156	111	155	208	133	123	183	247	145	212	232	179	133	168	139	162	138	148	178	121	244	219	238	100	234	242	303	182	380	335	139
241	108	139	199	94	189	173	216	307	197	138	128	165	114	191	120	153	142	170	156	107	155	206	133	121	150	229	137	212	212	177	104	170	152	166	148	178	182	91	232	219	NA	NA	234	242	297	NA	380	331	127
242	108	137	197	106	203	189	194	317	195	130	128	165	114	177	122	153	132	170	156	111	155	208	133	123	183	247	145	212	200	179	104	168	139	156	138	176	178	121	244	219	238	100	234	242	303	182	380	335	139
243	110	50	209	100	203	185	194	325	197	144	128	165	128	177	NA	153	140	NA	156	105	166	208	135	131	183	247	137	210	200	179	133	168	152	NA	138	176	178	111	241	219	238	100	234	50	297	160	380	335	139
244	118	50	197	108	203	181	192	317	197	130	128	165	128	173	NA	153	140	172	156	111	155	208	133	121	183	247	137	210	200	179	133	168	152	164	138	178	178	105	241	NA	NA	100	234	50	303	182	380	335	127
245	108	137	197	108	203	189	192	307	195	130	128	165	114	173	NA	153	140	172	156	111	155	208	133	123	183	247	145	212	200	179	133	168	152	162	138	148	178	121	241	219	238	100	234	50	303	NA	380	335	141
246	118	151	197	108	203	189	194	317	197	128	153	165	128	173	122	153	126	172	156	91	157	208	131	137	181	247	137	216	200	179	133	168	152	164	160	152	176	105	241	219	238	100	234	50	303	182	380	335	139
247	110	141	191	98	189	203	NA	331	195	138	140	207	124	187	132	153	136	176	156	NA	166	208	133	119	185	231	137	214	228	175	104	176	137	162	138	NA	176	115	232	232	238	100	234	242	303	178	380	331	139
248	112	139	191	94	189	183	228	280	195	156	136	193	126	191	128	153	142	170	156	111	164	212	131	121	183	229	135	212	212	197	104	172	137	156	136	178	176	99	232	232	238	100	234	242	303	186	380	335	139
249	108	139	197	94	189	187	224	280	195	136	165	165	114	191	126	153	128	170	156	107	155	204	131	129	152	229	137	212	208	179	NA	172	139	150	134	146	180	91	232	232	238	100	234	242	297	178	380	335	139
250	112	141	195	94	189	187	224	300	195	138	144	205	126	191	126	151	152	172	152	119	168	198	131	135	185	229	145	212	218	191	133	174	141	158	136	148	174	117	232	232	238	100	234	50	303	178	380	335	141
251	138	143	189	98	189	183	230	280	195	136	157	197	124	191	126	153	152	170	156	119	166	208	131	117	183	229	145	210	208	175	104	174	135	158	136	188	178	149	229	232	238	100	234	50	303	196	380	331	127
252	140	141	189	100	189	183	222	282	NA	148	146	199	126	189	124	151	150	168	156	123	NA	212	NA	115	185	227	137	216	218	191	104	172	137	158	136	178	176	115	232	232	238	100	234	242	303	180	380	335	139
253	140	139	195	100	189	183	232	282	195	138	169	205	126	191	126	151	140	178	156	119	166	206	131	119	185	241	135	210	218	189	133	168	141	150	136	146	192	151	229	232	238	100	234	242	303	178	380	335	127
254	136	141	195	96	203	187	234	208	195	138	134	193	126	191	126	151	148	178	156	113	155	204	131	121	173	241	139	210	218	189	133	172	141	168	136	146	176	101	229	219	238	100	234	242	297	178	380	331	127
255	114	139	195	100	205	183	222	305	195	138	134	207	126	191	128	151	152	168	156	111	168	NA	131	121	185	241	137	216	220	191	135	172	137	160	140	146	176	115	232	232	238	100	234	242	297	182	380	331	139
256	108	139	197	98	191	187	NA	319	195	138	128	193	114	173	120	153	142	172	156	107	155	206	131	121	150	229	137	212	214	191	104	176	148	168	132	148	182	91	232	219	238	100	234	50	297	178	380	331	143
257	108	139	199	120	203	173	216	319	193	NA	128	193	114	173	120	153	140	170	156	113	155	186	131	121	150	229	137	212	214	191	104	164	141	166	138	148	180	115	232	219	238	100	234	50	297	178	380	50	143
258	110	141	195	100	189	203	236	300	NA	138	177	195	124	197	126	151	140	180	158	111	NA	200	NA	117	185	229	137	216	214	175	104	172	137	160	142	144	190	109	232	232	238	100	234	242	303	178	377	335	139
259	136	141	193	102	189	203	192	319	195	138	157	197	124	193	128	151	132	176	152	119	166	200	131	119	185	243	145	218	214	179	104	172	137	156	138	146	188	117	232	232	232	100	234	242	303	178	380	331	139
260	112	139	195	98	191	203	220	288	195	138	165	195	128	195	136	151	138	170	152	109	166	202	131	119	185	245	131	216	214	167	104	172	137	162	136	NA	186	107	232	232	238	100	234	242	297	178	380	331	139
261	136	141	193	102	189	203	192	319	195	138	161	195	124	193	128	151	132	176	NA	119	166	NA	131	119	185	247	145	218	214	179	104	172	137	156	138	146	190	117	232	232	238	100	234	242	303	178	380	331	139
262	112	141	195	100	189	203	236	303	NA	138	175	187	126	197	NA	151	140	170	152	109	166	202	131	119	185	247	131	216	214	167	104	170	137	162	138	NA	186	105	232	232	238	100	234	50	297	178	380	335	139
263	108	182	199	90	189	185	216	309	193	138	128	193	114	191	124	151	142	170	156	107	155	188	133	121	150	229	137	212	214	191	104	176	144	166	140	148	182	91	238	219	238	100	234	50	297	178	380	335	141
264	112	141	195	98	189	187	192	311	NA	NA	159	175	124	177	130	151	146	170	152	115	NA	202	NA	119	179	231	137	220	214	183	104	174	141	162	136	146	178	105	238	232	238	100	NA	NA	297	196	380	331	139
265	140	141	193	100	189	185	192	305	195	NA	163	195	124	177	130	151	146	168	152	113	178	200	131	119	179	231	137	220	212	181	104	186	141	158	136	186	180	105	238	232	238	100	234	242	297	192	380	331	139
266	118	182	215	92	203	183	194	333	195	154	128	221	114	177	122	153	140	172	156	105	166	208	133	123	177	247	139	212	200	193	133	170	152	156	160	152	182	105	241	219	238	110	228	50	297	178	380	335	139
267	108	139	199	100	203	177	192	333	195	146	128	165	114	173	120	153	142	172	156	113	155	208	133	139	181	247	145	214	200	177	104	168	148	166	138	146	180	133	232	219	232	100	234	50	297	178	380	335	127
268	108	198	193	100	205	177	192	317	195	146	128	165	114	173	120	153	142	172	NA	113	155	NA	133	121	181	233	137	212	200	177	104	170	148	166	140	148	184	105	232	NA	238	100	234	50	297	178	380	335	127
269	108	137	199	100	203	177	192	333	195	146	128	165	114	173	120	153	142	172	156	113	155	208	133	139	181	247	145	214	200	177	104	168	148	166	138	146	180	133	232	219	238	100	234	50	297	178	380	335	127
270	118	50	193	100	203	185	192	317	193	NA	128	165	128	193	122	153	140	172	156	NA	NA	206	133	123	181	NA	145	212	214	177	104	168	148	166	138	146	180	NA	232	NA	232	100	234	50	297	178	380	335	139
271	NA	139	193	NA	NA	185	192	317	NA	138	NA	NA	114	NA	120	NA	140	NA	NA	NA	NA	NA	133	123	181	NA	137	NA	214	NA	104	168	NA	NA	138	146	NA	NA	232	NA	NA	NA	234	50	NA	NA	NA	NA	NA
272	108	151	209	100	191	185	240	317	195	156	128	165	128	177	120	153	140	172	156	119	166	206	133	121	181	247	137	212	200	191	104	168	148	166	138	180	178	105	232	219	238	100	234	50	297	178	380	335	127
273	108	139	195	94	191	203	222	317	195	156	136	193	126	189	122	151	138	172	156	101	170	200	133	119	185	229	145	214	216	179	104	168	NA	158	158	146	174	101	241	232	238	100	234	50	303	182	380	335	139
274	108	196	195	94	189	203	222	300	195	NA	165	165	114	189	128	151	142	172	156	111	164	200	133	145	181	229	137	212	216	187	104	180	146	164	158	176	180	121	232	219	238	100	234	50	297	178	380	335	139
275	110	139	195	94	191	203	222	298	195	NA	136	165	126	189	122	153	128	172	156	111	164	200	133	147	185	229	145	214	214	179	104	180	144	164	158	176	180	121	232	219	238	100	234	50	303	178	380	335	139
276	112	182	195	94	189	205	238	317	193	156	140	193	114	173	128	153	124	172	156	111	164	208	133	121	185	229	137	212	214	183	NA	164	148	166	140	174	170	91	235	232	238	100	234	50	297	186	380	335	139
277	108	139	195	94	191	203	222	317	195	156	140	193	126	189	122	151	142	172	156	101	170	198	135	121	187	239	145	212	216	173	104	168	137	158	150	176	174	101	235	232	238	100	234	50	303	182	380	335	139
278	138	50	193	94	189	205	192	315	193	146	165	211	128	173	120	153	154	174	156	111	155	198	133	NA	150	241	137	214	200	177	104	180	144	170	138	176	172	111	NA	219	238	100	234	50	303	178	380	335	139
279	108	182	199	94	191	203	238	319	195	NA	136	195	126	189	122	153	128	172	156	111	164	200	133	147	185	229	145	214	216	191	104	180	144	164	136	176	180	121	232	232	238	100	234	50	303	178	380	335	139
280	136	139	195	96	189	203	234	300	195	156	179	193	126	189	126	151	150	172	156	113	164	200	131	149	185	233	137	212	210	189	104	174	137	158	134	146	178	113	232	232	238	100	234	242	303	194	380	331	139
281	112	139	193	98	189	203	238	317	193	144	153	165	128	189	124	151	124	172	156	111	155	200	131	123	195	229	145	212	200	179	133	176	146	162	148	176	174	117	238	219	238	100	234	50	303	160	380	335	141
282	108	196	195	94	189	205	194	333	193	146	136	193	128	173	122	153	124	174	156	111	155	200	133	121	185	237	145	216	216	183	104	168	135	170	134	146	180	121	238	219	229	100	234	242	297	178	380	335	139
283	108	139	195	90	191	203	238	317	193	156	136	193	128	173	122	153	138	172	156	111	155	208	133	123	185	247	145	214	216	179	104	168	144	168	138	176	174	121	241	219	238	100	234	50	303	182	380	335	139
284	112	196	195	94	189	203	192	317	193	146	150	193	128	189	120	151	124	174	156	111	164	196	133	141	185	229	139	214	216	183	104	164	137	158	158	146	174	121	235	219	229	100	234	50	297	178	380	335	139
285	108	196	195	120	189	205	222	315	197	NA	136	193	128	189	122	151	138	174	156	111	164	196	133	123	181	239	139	210	216	179	104	176	146	158	158	146	174	101	238	219	232	100	234	50	303	178	NA	NA	139
286	108	196	195	120	189	205	222	317	195	138	136	193	128	189	122	151	138	174	156	111	164	196	133	NA	181	239	139	214	216	179	104	176	137	158	158	146	174	101	238	219	238	100	234	50	303	178	380	335	139
287	112	143	195	90	191	203	238	317	193	146	136	205	126	173	122	153	144	172	156	111	155	208	133	123	185	247	139	214	212	179	104	164	144	170	138	176	180	121	235	232	229	100	234	50	297	178	380	335	139
288	108	196	195	120	189	205	192	317	195	NA	153	191	128	189	122	151	138	NA	156	111	164	200	133	NA	181	239	145	214	216	179	104	176	146	158	158	146	174	101	238	219	238	100	234	50	303	178	380	335	139
289	108	139	195	90	189	191	238	333	193	NA	136	165	116	173	124	153	138	174	156	107	155	210	133	NA	185	239	137	214	216	177	133	170	148	170	138	176	174	101	235	219	NA	NA	234	50	297	NA	380	335	141
290	112	182	NA	92	189	205	252	317	193	146	136	203	114	173	120	153	142	174	156	109	168	210	133	123	NA	229	139	214	216	175	104	170	144	170	140	148	180	91	241	219	238	100	234	50	297	178	380	335	139
291	112	139	193	98	NA	189	234	282	NA	136	153	203	124	NA	138	NA	142	172	156	111	NA	202	NA	119	177	229	NA	212	210	187	104	176	139	160	138	178	176	109	232	232	238	100	234	242	303	160	380	335	139
292	112	139	199	94	189	181	236	282	195	138	161	165	126	189	128	151	142	172	156	111	164	202	131	147	187	233	135	212	214	181	104	180	139	162	136	178	176	101	229	232	238	100	234	242	303	160	380	335	139
293	112	141	193	94	189	183	240	335	195	156	150	209	126	193	126	151	142	154	148	119	166	194	131	121	185	231	137	214	218	177	104	176	137	162	136	146	184	113	232	232	232	100	234	242	297	196	380	335	139
294	112	139	195	92	189	187	244	280	NA	154	171	191	126	189	128	151	142	170	156	111	NA	202	NA	155	177	229	137	212	212	179	104	174	137	156	138	178	176	99	229	232	232	NA	234	NA	303	194	380	331	139
295	110	141	197	94	NA	187	228	282	NA	136	148	207	126	191	134	151	160	166	156	119	NA	202	NA	121	185	229	NA	216	220	191	104	172	141	150	146	NA	178	NA	229	232	232	100	234	242	303	178	380	331	139
296	112	141	197	94	189	183	234	280	195	156	169	191	126	189	130	151	142	172	156	101	164	204	133	131	187	229	137	212	210	179	104	172	137	160	138	174	176	147	229	232	238	100	234	50	303	182	380	335	139
297	112	141	193	98	189	187	220	280	NA	150	171	203	126	189	128	151	142	174	NA	NA	NA	NA	NA	147	NA	229	137	212	212	185	104	174	NA	160	136	178	176	NA	229	232	NA	100	234	242	303	186	377	NA	139
298	108	196	199	96	191	203	194	300	195	NA	140	191	114	173	120	153	142	172	156	111	164	200	133	121	187	229	131	214	214	189	104	168	137	158	158	146	174	101	241	219	238	100	234	242	297	178	380	335	143
299	112	139	193	98	189	187	236	270	195	158	155	201	126	189	128	151	146	172	156	111	174	202	131	151	185	229	137	212	212	169	104	176	137	156	136	182	176	111	238	232	238	100	234	242	303	160	380	335	139
300	112	139	197	96	NA	187	220	280	195	136	183	165	126	193	NA	153	140	170	156	111	164	204	133	NA	185	229	145	214	208	179	104	172	139	160	136	182	178	113	232	232	238	100	234	242	NA	178	380	335	139
301	112	196	197	90	191	173	194	300	195	152	140	165	114	173	126	153	128	172	158	109	155	186	133	NA	197	233	131	212	214	193	104	174	137	166	158	148	180	133	NA	219	238	100	NA	242	303	180	380	335	141
302	108	139	197	94	191	173	194	333	197	138	140	193	114	173	120	153	142	170	156	107	155	186	131	121	199	233	131	212	214	193	104	NA	137	166	136	NA	188	121	232	232	NA	110	234	242	297	NA	380	335	143
303	108	182	207	90	189	187	216	313	197	138	136	193	114	191	122	153	126	172	154	113	155	206	133	121	179	247	137	212	214	191	133	168	148	164	158	176	180	121	232	219	238	100	234	50	297	178	380	335	139
304	108	182	205	90	191	185	234	319	195	138	161	197	128	NA	130	155	150	168	158	121	166	NA	131	139	152	229	137	214	214	191	104	176	148	156	148	184	180	91	232	232	238	100	234	50	297	178	380	331	139
305	108	151	205	94	191	173	216	309	197	138	128	193	128	193	120	151	124	170	156	107	155	204	131	121	150	229	137	212	214	179	104	176	148	156	148	170	182	91	232	219	238	100	234	50	297	178	380	50	143
306	108	182	191	104	189	NA	224	315	195	138	140	193	114	191	120	153	142	170	156	107	155	206	133	121	185	237	137	214	NA	191	104	176	148	166	148	148	170	91	235	219	238	100	234	50	NA	178	NA	50	139
307	108	139	191	104	189	185	224	317	195	138	140	165	114	191	120	153	142	170	156	107	155	206	131	121	185	239	137	212	210	191	104	176	148	148	148	148	182	91	235	219	238	100	234	50	297	178	380	50	143
308	108	139	205	90	191	173	238	333	197	150	128	193	114	191	120	153	142	170	156	113	155	188	131	121	150	247	137	212	194	191	104	180	141	166	140	172	172	91	232	232	238	100	234	50	297	178	380	335	143
309	108	139	205	94	191	173	192	313	197	154	159	193	128	173	120	153	142	170	156	107	155	206	131	121	150	229	137	212	214	181	133	168	137	164	148	174	182	91	232	219	238	100	234	50	297	182	380	331	143
310	112	139	199	90	NA	185	216	333	195	138	140	165	114	173	120	153	152	170	156	107	155	206	133	121	183	239	137	206	210	191	104	176	148	166	140	178	178	133	232	219	232	100	234	50	303	178	380	335	127
311	112	139	197	100	NA	185	194	329	195	138	136	209	126	177	130	151	138	170	158	111	155	202	133	121	183	243	137	210	198	179	104	168	152	158	136	184	194	109	238	232	238	100	234	242	303	NA	380	335	139
312	112	139	199	108	191	173	194	300	195	152	142	165	114	173	122	153	142	170	158	113	155	186	133	121	NA	233	145	212	214	189	133	176	144	164	158	176	186	105	232	219	238	100	234	242	303	180	380	335	139
313	108	50	199	90	189	205	238	NA	193	146	140	203	128	173	120	153	124	174	156	109	168	210	133	131	150	241	139	212	200	NA	NA	164	144	170	140	178	172	103	232	219	238	100	234	242	297	178	380	335	139
314	108	182	195	92	189	173	220	309	197	148	134	175	114	173	126	153	142	148	158	111	166	188	133	121	181	237	137	202	216	185	104	174	148	150	NA	NA	180	91	235	232	238	100	234	50	297	178	380	331	139
315	112	139	199	90	189	185	220	300	195	138	134	165	114	173	126	153	142	172	158	113	155	184	133	121	181	233	137	202	214	189	104	176	144	166	148	182	180	109	232	219	238	100	234	50	303	178	380	335	NA
317	114	145	193	106	189	169	194	284	195	NA	126	165	128	173	122	153	152	174	154	87	166	204	129	119	185	227	145	208	214	169	104	168	139	154	136	NA	176	105	238	219	NA	100	234	242	297	160	380	335	141
319	108	143	193	98	189	205	238	315	193	152	138	205	128	173	120	153	148	174	154	109	164	188	131	151	181	243	135	212	200	179	133	176	144	170	138	176	182	103	238	232	253	100	234	50	303	160	380	335	139
320	118	182	193	92	189	203	242	317	193	138	140	195	128	173	128	153	138	172	154	113	155	200	133	147	152	239	137	212	214	179	133	166	141	170	134	176	180	91	238	219	238	100	234	50	297	178	380	335	139
321	114	145	193	98	189	169	210	313	197	152	138	175	114	195	130	153	136	170	156	109	164	188	131	123	181	243	135	212	216	181	104	172	144	166	136	176	180	109	238	232	232	110	234	242	303	178	380	335	139
322	108	145	199	92	189	185	216	333	195	138	142	165	116	195	122	153	148	170	152	113	162	200	133	121	185	239	135	212	210	191	104	170	139	166	148	148	190	91	235	219	238	100	234	50	297	178	380	50	139
323	138	50	201	90	203	185	192	286	195	138	132	165	118	173	122	153	138	170	152	103	166	200	133	129	183	247	137	206	210	191	133	170	NA	164	148	148	190	91	238	219	238	100	234	242	297	178	380	50	139
324	112	139	191	90	189	189	194	303	197	146	140	175	128	173	120	153	154	172	156	111	155	192	133	141	NA	237	137	214	200	191	133	172	135	170	140	184	188	109	232	232	232	100	234	242	303	178	380	335	127
325	110	196	199	98	189	173	238	319	195	138	138	193	126	173	128	151	142	170	156	113	155	170	131	119	195	229	131	212	214	191	104	176	148	166	140	182	188	119	232	232	238	100	234	242	297	178	380	331	139
326	112	139	205	104	203	189	192	286	193	154	134	177	128	167	122	153	124	172	156	111	155	196	131	129	183	239	135	206	200	179	104	168	137	178	138	176	184	115	238	219	238	100	234	50	303	182	380	331	139
327	112	141	197	100	191	195	192	317	195	138	128	165	114	NA	126	151	142	166	156	111	155	204	131	119	187	231	137	206	212	179	104	170	144	166	136	180	178	101	232	232	238	100	234	242	297	186	380	331	139
328	108	137	197	104	203	NA	192	313	195	154	157	175	128	173	122	153	124	170	154	101	166	194	131	129	183	247	145	212	200	181	133	168	137	164	156	174	180	113	238	219	238	100	234	50	297	182	380	331	139
329	112	139	201	108	203	181	192	303	193	NA	128	165	128	NA	122	153	140	174	156	101	164	196	133	127	183	245	137	212	220	181	104	176	141	168	136	178	180	101	238	219	238	100	234	236	303	192	380	50	139
330	112	139	205	104	203	189	192	286	193	154	134	175	128	NA	122	153	124	172	156	111	155	196	131	129	183	237	135	206	200	179	104	168	137	176	138	176	184	115	238	219	238	100	234	50	303	182	380	331	139
331	110	139	201	108	203	NA	192	286	193	156	134	175	128	NA	126	153	140	170	156	111	168	196	131	129	179	247	135	206	216	179	133	170	137	168	138	176	184	111	238	219	238	100	234	50	297	182	380	335	125
332	112	137	197	108	203	NA	192	286	195	130	134	201	126	NA	122	153	124	172	156	111	155	196	131	123	173	239	135	212	192	179	104	168	144	162	138	176	182	105	238	219	238	100	234	50	303	182	380	335	139
333	112	141	195	98	189	173	240	319	197	138	130	193	124	195	128	151	138	176	152	109	164	186	131	119	185	229	131	214	214	179	123	172	141	160	138	NA	188	121	235	232	238	100	234	242	297	178	380	335	139
334	108	139	197	98	189	203	204	319	195	138	140	193	114	173	124	153	138	156	158	NA	166	186	131	119	185	233	137	212	214	189	104	168	144	160	136	170	186	133	232	219	238	100	234	50	297	178	380	335	139
335	112	141	195	96	205	189	238	300	195	138	165	193	126	197	128	153	124	NA	156	109	168	186	131	129	173	229	137	214	NA	179	104	168	137	164	138	NA	188	121	232	219	238	100	234	242	297	178	380	335	139
336	112	139	197	100	191	173	236	298	195	138	167	193	126	195	126	151	138	176	152	111	164	186	131	119	185	229	131	212	214	179	104	172	141	160	140	182	188	119	235	232	238	100	234	242	297	178	380	335	139
337	108	139	195	98	205	173	238	294	195	138	130	175	128	173	124	153	144	176	156	109	170	214	131	119	185	229	145	214	214	179	133	170	135	160	136	170	190	119	235	232	NA	NA	234	242	297	NA	380	331	141
338	112	139	199	100	189	173	238	294	195	138	167	195	126	195	124	151	142	176	152	109	164	186	131	119	185	229	131	214	214	179	123	172	141	164	138	174	188	119	232	232	238	100	234	242	297	178	380	331	139
339	108	139	195	98	191	173	238	294	197	138	130	193	126	173	128	151	142	172	156	109	164	186	131	141	185	229	131	214	214	179	123	170	141	164	138	NA	188	119	232	232	238	100	234	242	297	178	380	331	139
340	112	141	195	98	189	173	240	317	197	138	130	193	124	195	128	151	138	176	152	109	164	186	131	119	185	229	131	214	214	179	123	172	141	160	138	NA	188	121	235	232	238	100	234	242	297	178	380	335	139
341	136	139	195	96	189	187	194	NA	195	136	146	195	122	191	130	153	116	174	156	103	166	206	133	139	187	229	137	212	214	191	106	174	135	144	136	NA	174	107	235	219	238	100	234	242	297	178	380	335	NA
342	110	141	195	120	189	203	194	284	195	136	126	193	128	173	130	153	136	176	152	111	155	214	131	143	181	239	139	210	200	183	106	172	137	162	138	176	176	111	232	232	238	100	234	242	297	178	380	335	139
343	108	192	197	108	189	189	246	317	197	148	128	165	130	177	122	153	132	170	156	111	155	200	133	123	181	229	145	206	NA	181	NA	170	141	164	150	148	182	91	232	219	238	100	234	50	303	160	380	335	139
345	108	139	193	106	189	185	230	311	195	146	146	165	114	173	124	153	136	174	156	113	166	196	133	141	152	229	137	212	198	189	133	170	148	166	148	174	182	107	238	219	238	100	234	50	297	160	380	335	127
346	110	141	197	120	205	203	192	319	197	142	126	211	126	173	NA	153	136	174	148	111	155	196	131	NA	181	229	137	210	200	185	104	180	139	160	138	176	176	105	235	219	232	100	234	50	297	178	380	335	139
347	138	141	197	120	203	203	192	317	195	138	177	215	126	173	126	153	136	174	152	109	164	210	133	123	187	229	131	212	202	181	104	168	137	162	134	166	176	105	232	219	238	100	234	50	297	178	380	331	139
348	112	141	195	94	191	203	194	323	193	136	155	205	126	173	126	151	124	172	152	111	164	202	131	123	177	231	145	212	212	181	104	168	137	170	136	172	174	101	238	232	238	100	234	242	303	182	380	335	139
349	112	178	197	100	189	183	264	331	193	120	140	197	116	177	130	153	144	174	156	107	168	202	137	133	179	241	137	216	216	187	104	176	139	168	138	184	182	105	232	NA	238	140	234	50	303	NA	380	NA	139
350	112	178	197	96	189	183	262	331	193	NA	142	197	116	201	130	153	148	174	156	107	166	200	133	141	181	241	137	226	222	189	104	168	139	166	156	176	178	105	232	231	238	100	234	50	303	160	380	331	139
351	112	50	197	98	189	183	262	307	193	150	134	199	124	201	128	147	142	172	156	107	155	184	133	131	179	227	137	230	214	189	104	168	139	164	136	178	182	111	238	231	238	100	234	50	303	160	380	331	NA
352	112	139	NA	100	189	183	236	331	193	NA	140	197	116	167	130	153	152	174	156	107	166	200	133	139	183	241	137	232	214	189	104	154	139	168	156	174	178	105	232	231	238	100	234	50	303	160	380	335	139
353	112	50	197	100	189	185	250	331	193	150	128	199	116	177	132	153	136	170	158	109	166	196	131	141	179	245	137	222	216	193	123	168	141	168	NA	188	180	109	238	231	238	100	234	236	303	160	380	331	139
354	112	141	199	100	189	183	260	331	193	152	142	203	116	173	130	153	152	172	156	107	166	200	133	123	179	229	137	228	212	189	104	168	139	168	138	NA	180	105	229	219	238	100	234	50	303	160	380	335	139
355	112	186	NA	98	189	187	254	333	193	138	132	207	122	173	132	153	140	170	160	111	166	198	131	143	179	245	137	220	214	191	123	168	144	168	136	188	174	107	238	231	238	100	234	236	303	160	380	331	143
356	112	174	195	100	189	183	246	307	197	150	134	175	128	177	130	153	148	170	NA	101	166	NA	135	109	181	227	137	240	216	NA	104	172	139	174	136	184	178	103	229	231	238	100	234	50	303	160	380	NA	139
357	112	182	197	100	189	187	258	321	193	146	136	201	116	173	132	153	140	170	158	109	166	196	131	137	179	247	137	220	216	181	121	170	144	166	154	186	180	109	238	231	238	140	234	236	303	160	380	331	139
358	118	141	195	94	189	177	240	284	195	150	159	165	116	173	122	151	140	170	156	111	164	210	133	157	185	229	137	212	214	189	104	170	144	168	136	178	178	101	232	219	238	100	234	NA	303	180	380	335	139
359	112	139	197	102	189	193	236	305	195	152	183	193	116	173	124	153	138	176	156	109	168	204	133	119	150	247	131	214	212	193	104	174	144	170	158	176	172	121	232	219	238	100	234	242	303	178	380	50	141
360	NA	139	203	108	191	NA	220	NA	197	120	146	175	126	167	120	153	NA	172	156	111	155	210	131	131	183	237	135	206	218	179	133	170	141	180	138	150	182	109	238	219	238	100	234	236	297	178	380	335	127
361	138	NA	199	NA	191	173	194	333	NA	138	140	165	114	173	128	153	NA	172	50	109	164	172	133	125	NA	237	147	NA	NA	NA	104	176	NA	166	NA	148	NA	131	229	231	241	100	234	242	297	178	380	335	139
362	108	151	195	92	189	177	224	325	195	146	140	193	114	173	122	153	NA	172	50	109	164	172	133	153	179	237	137	206	200	183	133	172	139	170	138	148	178	107	232	219	238	100	234	50	297	178	380	335	139
363	138	151	195	92	189	177	224	325	195	146	140	193	114	177	122	153	154	172	156	109	164	172	133	153	183	237	137	214	200	183	133	172	139	170	138	148	178	107	232	219	238	100	234	50	297	178	380	335	139
364	NA	50	193	92	189	189	192	317	193	156	134	175	126	173	122	153	124	172	NA	101	166	NA	131	131	183	239	137	NA	200	185	104	168	141	166	136	178	182	101	235	219	241	100	234	242	303	182	380	335	139
365	112	50	NA	90	203	187	192	286	195	NA	140	165	126	177	132	153	156	172	50	81	164	172	133	129	183	239	139	206	212	191	133	168	139	164	136	148	178	117	229	219	241	100	234	242	303	178	380	335	139
366	112	145	197	96	183	169	194	292	195	150	128	197	126	191	126	153	142	170	156	111	166	198	131	121	154	249	135	208	206	183	121	166	139	160	136	NA	178	105	NA	231	241	100	NA	50	297	NA	380	335	139
367	110	139	201	108	191	203	192	288	193	NA	134	193	126	NA	128	153	138	174	156	111	168	194	131	129	183	247	135	206	222	185	104	168	137	148	138	178	182	109	238	219	232	100	234	50	303	192	380	331	139
368	138	151	195	92	189	177	224	325	195	146	140	193	114	173	122	153	154	172	156	109	164	172	133	121	179	237	137	214	200	183	133	172	139	170	138	148	178	107	232	219	238	100	234	50	297	178	380	335	139
[truncated: 21 more columns]
